# Supplementary material for: The Mediator co-activator complex regulates Ty1 retromobility by controlling the balance between Ty1i and Ty1 promoters
Source: PLoS Genet. 2018 Feb 20;14(2):e1007232. doi: 10.1371/journal.pgen.1007232 (PMC5834202; doi:10.1371/journal.pgen.1007232)
Supplement: S1 Dataset — (XLSX) [file pgen.1007232.s008.xlsx]

## Sheet: Figure 2
S2 Table. Data underlying figures. Note tabs for each figure.
Growth on YPD (# of colonies)
Plate	WT	spt3∆	med20∆	med18∆	med31∆	med1∆	med5∆	med16∆	med15∆	med2∆	med3∆	cdk8∆	med13∆	cycc∆	med12∆
1	169	132	88	70	100	285	358	178	57	80	96	109	102	97	61
2	77	143	110	76	106	46	354	155	34	63	108	91	105	30	149
3	158	35	35	102	117	60	352	113	35	96	89	105	87	75	117
4	137	86	25	57	130	49	270	95	37	108	89	112	63	101	129
5	250	156	117	69	80	36	282	78	42	72	112	60	70	45	125
6	398	170	40	77	129	106	284	117	33	71	101	45	82	38	168
7	230	141	2	81	104	387	168	129	43	84	88	43	94	51	139
8	254	120	6	69	0	63	284	220	66	97	97	47	17	53	177
9	206	121	69		99	669	284	252	26	130	85	49	172	57	102
10	205	102	70		157	79	204	140	11	93	98	12	211	50	113
11	183	70	65		137	94	284	97	18	168	79	41	173	45	99
12	213	123	125		5	233	260	99	15	146	107	42	188	67	126
Growth on SC-His (# of colonies)
	WT	spt3∆	med20∆	med18∆	med31∆	med1∆	med5∆	med16∆	med15∆	med2∆	med3∆	cdk8∆	med13∆	cycc∆	med12∆
1	53	0	229	1682	590	256	10	18	1	0	0	12	15	15	15
2	41	0	280	1188	369	311	14	11	0	0	0	18	9	12	13
3	47	1	288	702	346	726	19	17	0	0	4	14	23	19	contaminated
4	44	0	284	2592	497	182	14	41	0	0	1	13	18	15	22
5	74	0	250	1596	435	120	13	12	0	0	0	14	7	3	7
6	56	0	256	2300	606	236	8	6	0	1	0	22	9	2	2
7	87	0	282	1888	542	63	24	15	0	0	0	13	11	5	5
8	51	0	328	1056	604	247	8	7	0	0	0	7	15	4	9
9	95	0	236		890	80	23	18	0	0	0	7	4	3	14
10	68	0	178		649	446	17	9	0	0	0	8	0	7	18
11	75	0	176		703	312	13	6	0	0	0	11	3	15	16
12	71	0	242		718	423	12	20	0	1	0	9	5	7	14
Mobility Frequency
	WT	spt3∆	med20∆	med18∆	med31∆	med1∆	med5∆	med16∆	med15∆	med2∆	med3∆	cdk8∆	med13∆	cycc∆	med12∆
1	3.13609e-07	132000000	1.30114e-05	2.40286e-05	2.95e-05	8.98246e-06	1.39665e-07	1.01124e-07	57000000	72000000	96000000	2.20183e-07	2.94118e-07	3.09278e-07	4.91803e-07
2	5.32468e-07	143000000	1.27273e-05	1.56316e-05	1.74057e-05	6.76087e-05	1.9774e-07	7.09677e-08	34000000	56700000	108000000	3.95604e-07	1.71429e-07	8e-07	1.74497e-07
3	2.97468e-07	35000000	4.11429e-05	6.88235e-06	1.47863e-05	0.000121	2.69886e-07	1.50442e-07	35000000	86400000	89000000	2.66667e-07	5.28736e-07	5.06667e-07	#VALUE!
4	3.21168e-07	86000000	5.68e-05	4.54737e-05	1.91154e-05	3.71429e-05	2.59259e-07	4.31579e-07	37000000	97200000	89000000	2.32143e-07	5.71429e-07	2.9703e-07	3.41085e-07
5	2.96e-07	156000000	1.06838e-05	2.31304e-05	2.71875e-05	3.33333e-05	2.30496e-07	1.53846e-07	42000000	64800000	112000000	4.66667e-07	2e-07	1.33333e-07	1.12e-07
6	1.40704e-07	170000000	3.2e-05	2.98701e-05	2.34884e-05	2.22642e-05	1.40845e-07	5.12821e-08	33000000	63900000	101000000	9.77778e-07	2.19512e-07	1.05263e-07	2.38095e-08
7	3.78261e-07	141000000	0.000705	2.33086e-05	2.60577e-05	1.62791e-06	7.14286e-07	1.16279e-07	43000000	75600000	88000000	6.04651e-07	2.34043e-07	1.96078e-07	7.19424e-08
8	2.00787e-07	120000000	0.000273333	1.53043e-05		3.92063e-05	1.40845e-07	3.18182e-08	66000000	87300000	97000000	2.97872e-07	1.76471e-06	1.50943e-07	1.01695e-07
9	4.61165e-07	121000000	1.71014e-05		4.49495e-05	1.19581e-06	4.0493e-07	7.14286e-08	26000000	117000000	85000000	2.85714e-07	4.65116e-08	1.05263e-07	2.7451e-07
10	3.31707e-07	102000000	1.27143e-05		2.06688e-05	5.64557e-05	4.16667e-07	6.42857e-08	11000000	83700000	98000000	1.33333e-06	1e-18	2.8e-07	3.18584e-07
11	4.09836e-07	70000000	1.35385e-05		2.56569e-05	3.31915e-05	2.28873e-07	6.18557e-08	18000000	151200000	79000000	5.36585e-07	3.46821e-08	6.66667e-07	3.23232e-07
12	3.33333e-07	123000000	9.68e-06		0.000718	1.81545e-05	2.30769e-07	2.0202e-07	15000000	131400000	107000000	4.28571e-07	5.31915e-08	2.08955e-07	2.22222e-07
SUM		1399000000							417000000	1087200000	1149000000
Average	3.34709e-07		9.98111e-05	2.29537e-05	8.78924e-05	3.66803e-05	2.81188e-07	1.25577e-07				5.03814e-07	3.43196e-07	3.1329e-07	2.45538e-06
Standard error	3.03687e-08		5.89882e-05	1.1506e-05	6.03725e-05	3.34303e-05	4.73608e-08	1.08554e-07				3.36183e-07	4.8354e-07	2.27728e-07	1.41393e-07
Avg Replicate 1	3.66178e-07		3.09204e-05	2.3004e-05	2.02018e-05	5.86835e-05	2.16638e-07	1.88528e-07				2.78649e-07	3.91428e-07	4.78244e-07	3.35795e-07
Avg Replicate 2	2.53938e-07		0.000255254	2.29034e-05	2.55779e-05	2.41079e-05	3.06618e-07	8.83064e-08				5.86742e-07	6.04565e-07	1.46405e-07	7.73617e-08
Avg Replicate 3	3.8401e-07		1.32585e-05		0.000202319	2.72494e-05	3.2031e-07	9.98975e-08				6.46051e-07	3.35963e-08	3.15221e-07	2.84637e-07
Stdev/range	7.05156e-08		0.000134907	5.03291e-08	0.000103628	1.912e-05	5.63203e-08	5.48242e-08				1.9724e-07	2.88524e-07	1.65928e-07	1.3685e-07
Replicate Average	3.34709e-07	7.14796e-10	9.98111e-05	2.29537e-05	8.26995e-05	3.66803e-05	2.81188e-07	1.25577e-07	2.39808e-09	1.83959e-09	4.35161e-09	5.03814e-07	3.43196e-07	3.1329e-07	2.32598e-07

## Sheet: Figure 3A
Northern quantification of Ty1 and Ty1 antisense RNA from Typhoon Scanner
ImageQuant 5.2		Calculations done using Volume data (bolded)
Replicate 1 Ty1 AS 4 hr exposure								Replicate 1
Strain	Name	Volume	Bg. Value	Bg. Type					Ty1 AS/RDN1	Ty1/RDN1	Ty1 norm	Ty1 AS norm1	Ty1AS norm10			Averages	Ty1 AS	Ty1	Ty1AS range	Ty1 range
WT	RECT- 2	-55530.3	47.685	LocalAvg				WT	-0.0310908	1.27216	1	-0.0134346	-0.134346			WT	0.210994	1	0.34534	0
spt3∆	RECT- 3	3.61037e+06	653.428	LocalAvg				spt3∆	2.31424	-0.0490066	-0.0385223	1	10			spt3∆	10	-0.0506524	0	0.0121301
med20∆	RECT- 4	92565.4	66.268	LocalAvg				med20∆	0.0661916	3.05989	2.40527	0.0286019	0.286019			med20∆	0.63636	1.85778	0.350341	0.547494
med18∆	RECT- 5	207218	56.875	LocalAvg				med18∆	0.15021	1.68859	1.32734	0.0649068	0.649068			med18∆	1.66343	1.37759	1.01436	0.0502569
med31∆	RECT- 6	209346	65.926	LocalAvg				med31∆	0.154355	1.92729	1.51498	0.066698	0.66698			med31∆	1.49438	1.58626	0.8274	0.0712868
med1∆	RECT- 7	98547.9	42.843	LocalAvg				med1∆	0.0580449	2.5658	2.01689	0.0250817	0.250817			med1∆	0.698371	1.63956	0.447554	0.377323
med5∆	RECT- 8	284348	70.743	LocalAvg				med5∆	0.151575	2.50677	1.97049	0.0654968	0.654968			med5∆	0.758306	1.98733	0.103339	0.0168386
med16∆	RECT- 9	46369.8	38.696	LocalAvg				med16∆	0.0262221	1.27866	1.00511	0.0113308	0.113308			med16∆	1.30907	1.60579	1.19576	0.600685
med15∆	RECT- 10	483809	146.929	LocalAvg				med15∆	0.232766	0.689978	0.542367	0.10058	1.0058			med15∆	3.6116	0.98071	2.6058	0.438342
med2∆	RECT- 11	352582	108.754	LocalAvg				med2∆	0.212256	0.67245	0.528589	0.0917173	0.917173			med2∆	4.48829	0.884641	3.57112	0.356052
med3∆	RECT- 12	745403	186.347	LocalAvg				med3∆	0.447171	0.752379	0.591419	0.193226	1.93226			med3∆	4.33168	1.22424	2.39942	0.632822
Replicate 1 Ty1 2 hr exposure								Replicate 2
Strain	Name	Volume	Bg. Value	Bg. Type					Ty1 AS/RDN1	Ty1/RDN1	Ty1	Ty1 AS	Ty1AS norm10
WT	RECT- 2	2.27217e+06	177.69	LocalAvg				WT	0.00658619	3.93378	1	0.0556334	0.556334
spt3∆	RECT- 3	-76453.5	57.414	LocalAvg				spt3∆	0.118386	-0.246973	-0.0627825	1	10
med20∆	RECT- 4	4.27909e+06	370.709	LocalAvg				med20∆	0.0116811	5.15437	1.31028	0.0986702	0.986702
med18∆	RECT- 5	2.32945e+06	177.152	LocalAvg				med18∆	0.0317011	5.61685	1.42785	0.267778	2.67778
med31∆	RECT- 6	2.61391e+06	193.803	LocalAvg				med31∆	0.0274865	6.52044	1.65755	0.232178	2.32178
med1∆	RECT- 7	4.35618e+06	291.553	LocalAvg				med1∆	0.0135661	4.96537	1.26224	0.114592	1.14592
med5∆	RECT- 8	4.70258e+06	327.617	LocalAvg				med5∆	0.0102006	7.88394	2.00416	0.0861645	0.861645
med16∆	RECT- 9	2.26112e+06	226.904	LocalAvg				med16∆	0.0296536	8.6798	2.20648	0.250483	2.50483
med15∆	RECT- 10	1.43413e+06	158.116	LocalAvg				med15∆	0.0736051	5.58224	1.41905	0.62174	6.2174
med2∆	RECT- 11	1.11702e+06	113.846	LocalAvg				med2∆	0.0954117	4.88061	1.24069	0.805941	8.05941
med3∆	RECT- 12	1.25416e+06	135.861	LocalAvg				med3∆	0.0796866	7.30528	1.85706	0.673111	6.73111
Replicate 1 RDN1 30 sec exposure
Strain	Name	Volume	Bg. Value	Bg. Type
WT	RECT- 2	1786070	85.452	LocalAvg
spt3∆	RECT- 3	1.56007e+06	143.411	LocalAvg
med20∆	RECT- 4	1.39845e+06	130.144	LocalAvg
med18∆	RECT- 5	1.37953e+06	83.625	LocalAvg
med31∆	RECT- 6	1.35626e+06	67.941	LocalAvg
med1∆	RECT- 7	1.69779e+06	88.01	LocalAvg
med5∆	RECT- 8	1.87595e+06	91.093	LocalAvg
med16∆	RECT- 9	1.76835e+06	92.915	LocalAvg
med15∆	RECT- 10	2.07852e+06	104.107	LocalAvg
med2∆	RECT- 11	1.66112e+06	91.435	LocalAvg
med3∆	RECT- 12	1.66693e+06	91.497	LocalAvg
Replicate 2 Ty1 AS
Strain	Name	Volume	Bg. Value	Bg. Type
WT	RECT- 2	970359	447.077	LocalAvg
spt3∆	RECT- 3	1.29599e+07	2904.91	LocalAvg
med20∆	RECT- 4	1.23014e+06	404.515	LocalAvg
med18∆	RECT- 5	2.87665e+06	573.552	LocalAvg
med31∆	RECT- 6	1.71059e+06	443.313	LocalAvg
med1∆	RECT- 7	1.05069e+06	323.92	LocalAvg
med5∆	RECT- 8	683281	257.685	LocalAvg
med16∆	RECT- 9	1.89541e+06	426.827	LocalAvg
med15∆	RECT- 10	3.28127e+06	703.951	LocalAvg
med2∆	RECT- 11	4.40812e+06	958.663	LocalAvg
med3∆	RECT- 12	4.07275e+06	840.318	LocalAvg
Replicate 2 Ty1 Probe 3 hr exposure
Strain	Name	Volume	Bg. Value	Bg. Type
WT	RECT- 1	5.79573e+08	28289.5	LocalAvg
spt3∆	RECT- 2	-2.70366e+07	7842.48	LocalAvg
med20∆	RECT- 3	5.42807e+08	22246.4	LocalAvg
med18∆	RECT- 4	5.0969e+08	24798.7	LocalAvg
med31∆	RECT- 5	4.0579e+08	21345.1	LocalAvg
med1∆	RECT- 6	3.84568e+08	23689.6	LocalAvg
med5∆	RECT- 7	5.28099e+08	42700.2	LocalAvg
med16∆	RECT- 8	5.54799e+08	29250.8	LocalAvg
med15∆	RECT- 9	2.48853e+08	15870.1	LocalAvg
med2∆	RECT- 10	2.25489e+08	15395.1	LocalAvg
med3∆	RECT- 11	3.7337e+08	16521.1	LocalAvg
Replicate 2 RDN1 5 min exposure
Strain	Name	Volume	Bg. Value	Bg. Type
WT	RECT- 1	1.47332e+08	7374.03	LocalAvg
spt3∆	RECT- 2	1.09472e+08	9355.41	LocalAvg
med20∆	RECT- 3	1.0531e+08	7605.51	LocalAvg
med18∆	RECT- 4	9.0743e+07	7298.92	LocalAvg
med31∆	RECT- 5	6.22336e+07	6115.75	LocalAvg
med1∆	RECT- 6	7.745e+07	5622.06	LocalAvg
med5∆	RECT- 7	6.69841e+07	6123.47	LocalAvg
med16∆	RECT- 8	6.39184e+07	5173.22	LocalAvg
med15∆	RECT- 9	4.45794e+07	5239.94	LocalAvg
med2∆	RECT- 10	4.6201e+07	5385.73	LocalAvg
med3∆	RECT- 11	5.11096e+07	4540.59	LocalAvg
ANOVA
Replicate 1 Ty1 AS 4 hr exposure																												Replicate 1
Strain	Name	Volume	Bg. Value	Bg. Type	Percent	Average	Std. Dev.	Sum	Median	Area	Max. Int.	Max. X	Max. Y	Min. Int.	Min. X	Min. Y	CentroidX	CentroidY	Perimeter	Width	Height	SumAboveBG	PixelsAboveBG	Comment					Ty1 AS/RDN1	Ty1/RDN1	Ty1 AS	Ty1
WT	RECT- 2	-55530.3	47.685	LocalAvg	NA	41.21	24.388	353417	36.08	8576	203.01	574	1482	1.79	477	1484	524	1510	396	134	64	184523	2643					WT	-0.0310908	1.27216	1	1					Ty1 AS	Ty1	stdev AS	stdev Ty1
spt3∆	RECT- 3	3.61037e+06	653.428	LocalAvg	55.63	1074.41	350.66	9.21417e+06	1121.56	8576	1945.72	695	1505	145.16	730	1542	661	1509	396	134	64	8.74189e+06	7472					spt3∆	2.31424	-0.0490066	-74.4349	-0.0385223				WT	1	1	0	0
med20∆	RECT- 4	92565.4	66.268	LocalAvg	1.43	77.061	26.843	660879	74.44	8576	206.57	770	1482	12.08	875	1535	805	1509	396	134	64	492799	5298					med20∆	0.0661916	3.05989	-2.12898	2.40527				spt3∆	-28.2301	-0.0506524	65.3436	0.0171545
med18∆	RECT- 5	207218	56.875	LocalAvg	3.19	81.038	29.281	694978	79.03	8576	213.76	956	1517	11.56	1040	1478	979	1500	396	134	64	614850	6742					med18∆	0.15021	1.68859	-4.83133	1.32734				med20∆	-0.177701	1.85778	2.75953	0.774273
med31∆	RECT- 6	209346	65.926	LocalAvg	3.23	90.337	31.362	774731	87.97	8576	233.56	1111	1507	12.13	1200	1527	1139	1495	396	134	64	674995	6627					med31∆	0.154355	1.92729	-4.96466	1.51498				med18∆	-0.0090346	1.37759	6.81976	0.0710739
med1∆	RECT- 7	98547.9	42.843	LocalAvg	1.52	54.334	22.441	465968	51.74	8576	203.41	1339	1464	2.58	1360	1457	1300	1480	396	134	64	375777	5716					med1∆	0.0580449	2.5658	-1.86695	2.01689				med31∆	-0.395651	1.58626	6.46155	0.100815
med5∆	RECT- 8	284348	70.743	LocalAvg	4.38	103.899	35.838	891039	102.64	8576	288.77	1494	1461	9.63	1390	1487	1458	1474	396	134	64	808113	7021					med5∆	0.151575	2.50677	-4.87525	1.97049				med1∆	0.0964138	1.63956	2.77662	0.533616
med16∆	RECT- 9	46369.8	38.696	LocalAvg	0.71	44.189	21.004	373040	41.49	8442	282.24	1647	1435	1.9	1695	1438	1627	1468	394	134	63	273166	4672					med16∆	0.0262221	1.27866	-0.843404	1.00511				med5∆	-1.66323	1.98733	4.54248	0.0238134
med15∆	RECT- 10	483809	146.929	LocalAvg	7.46	204.239	59.333	1.72418e+06	205.97	8442	513.26	1755	1467	25.76	1853	1463	1785	1456	394	134	63	1.57676e+06	7111					med15∆	0.232766	0.689978	-7.48667	0.542367				med16∆	1.82949	1.60579	3.78004	0.849497
med2∆	RECT- 11	352582	108.754	LocalAvg	5.43	150.519	43.179	1.27068e+06	148.67	8442	369.97	1987	1450	28.79	2011	1428	1946	1451	394	134	63	1.13905e+06	6980					med2∆	0.212256	0.67245	-6.82697	0.528589				med15∆	1.8445	0.98071	13.1963	0.61991
med3∆	RECT- 12	745403	186.347	LocalAvg	11.49	274.644	77.983	2.31855e+06	275.79	8442	537.92	2140	1449	37.25	2043	1474	2109	1445	394	134	63	2.14853e+06	7289					med3∆	0.447171	0.752379	-14.3828	0.591419				med2∆	3.82983	0.884641	15.071	0.503533
																																				med3∆	-1.14187	1.22424	18.7255	0.894946
Replicate 1 Ty1 2 hr exposure																												Replicate 2
Strain	Name	Volume	Bg. Value	Bg. Type	Percent	Average	Std. Dev.	Sum	Median	Area	Max. Int.	Max. X	Max. Y	Min. Int.	Min. X	Min. Y	CentroidX	CentroidY	Perimeter	Width	Height	SumAboveBG	PixelsAboveBG	Comment					Ty1 AS/RDN1	Ty1/RDN1	Ty1 AS	Ty1
WT	RECT- 2	2.27217e+06	177.69	LocalAvg	5.31	385.232	177.649	4.21752e+06	404.15	10948	836.61	459	318	7.12	544	280	468	315	458	161	68	4.02354e+06	9168					WT	0.00658619	3.93378	1	1				mRNA
spt3∆	RECT- 3	-76453.5	57.414	LocalAvg	NA	50.43	25.296	552112	47.66	10948	183.65	551	328	1.81	555	291	630	311	458	161	68	299886	3847					spt3∆	0.118386	-0.246973	17.9748	-0.0627825				WT	x-mean	(x-mean)^2	Spt3	x-mean	(x-mean)^2	med20∆	x-mean	(x-mean)^2	med18∆	x-mean	(x-mean)^2	med31∆	x-mean
med20∆	RECT- 4	4.27909e+06	370.709	LocalAvg	10.01	761.564	285.367	8.33761e+06	803.43	10948	1432.49	830	314	61.92	873	276	791	309	458	161	68	8.04242e+06	9687					med20∆	0.0116811	5.15437	1.77358	1.31028				1	0	0	-0.0385223	0.0121301	0.000147139	2.40527	0.547494	0.29975	1.32734	-0.0502569	0.00252575	1.51498	-0.0712868
med18∆	RECT- 5	2.32945e+06	177.152	LocalAvg	5.45	389.926	178.103	4.26891e+06	390.4	10948	831.43	1008	306	18.11	1026	269	950	304	458	161	68	4.0782e+06	9363					med18∆	0.0317011	5.61685	4.81326	1.42785				1	0	0	-0.0627825	-0.0121301	0.000147139	1.31028	-0.547494	0.29975	1.42785	0.0502569	0.00252575	1.65755	0.0712868
med31∆	RECT- 6	2.61391e+06	193.803	LocalAvg	6.11	432.56	204.903	4.73567e+06	432.93	10948	996.82	1131	308	38.78	1186	262	1112	299	458	161	68	4.48443e+06	9152					med31∆	0.0274865	6.52044	4.17336	1.65755
med1∆	RECT- 7	4.35618e+06	291.553	LocalAvg	10.19	689.45	322.725	7.5481e+06	695.14	10948	1429.88	1286	298	52.34	1198	257	1272	294	458	161	68	7.22276e+06	9343					med1∆	0.0135661	4.96537	2.05978	1.26224			sum	2	0	0	-0.101305	0	0.000294279	3.71555	0	0.599499	2.75519	2.22045e-16	0.0050515	3.17253	-2.22045e-16
med5∆	RECT- 8	4.70258e+06	327.617	LocalAvg	11	757.155	375.333	8.28934e+06	762.9	10948	1632.72	1404	297	63.23	1516	255	1435	290	458	161	68	7.83585e+06	8968					med5∆	0.0102006	7.88394	1.54879	2.00416			mean	1			-0.0506524			1.85778			1.37759			1.58626
med16∆	RECT- 9	2.26112e+06	226.904	LocalAvg	5.29	433.437	172.97	4.74527e+06	442.16	10948	988.99	1640	288	29.76	1677	258	1600	288	458	161	68	4.50494e+06	9414					med16∆	0.0296536	8.6798	4.50239	2.20648
med15∆	RECT- 10	1.43413e+06	158.116	LocalAvg	3.35	289.111	107.817	3.16519e+06	301.08	10948	612.31	1798	288	11.65	1840	257	1760	287	458	161	68	3.00369e+06	9434					med15∆	0.0736051	5.58224	11.1757	1.41905			SSW	3.06043		SST	5.69977		Total sum of squares		5.69977
med2∆	RECT- 11	1.11702e+06	113.846	LocalAvg	2.61	215.876	92.38	2.36341e+06	221.5	10948	523.94	1875	288	11.8	1850	245	1923	279	458	161	68	2213636	9046					med2∆	0.0954117	4.88061	14.4866	1.24069									Sum of squares within		3.06043	0.306043		F	0.958229
med3∆	RECT- 12	1.25416e+06	135.861	LocalAvg	2.93	250.417	103.08	2.74157e+06	252.92	10948	707.93	2136	288	11.1	2006	243	2086	278	458	161	68	2.56636e+06	9144					med3∆	0.0796866	7.30528	12.099	1.85706									Sum of squares between		2.63934	0.29326
																																		WT	1	mean (all)	1.41439	-0.414391	0.17172		Degrees of Freedom
																																		srb2	2.40527			0.99088	0.981843		numerator	9
																																		srb5	1.32734			-0.0870533	0.00757828		denominator	10
																																		soh1	1.51498			0.100585	0.0101174
																																		med1	2.01689			0.602496	0.363001
																																		nut1	1.97049			0.556096	0.309242
																																		sin4	1.00511			-0.409282	0.167512
Replicate 1 RDN1 30 sec exposure																																		gal11	0.542367			-0.872024	0.760425
Strain	Name	Volume	Bg. Value	Bg. Type	Percent	Average	Std. Dev.	Sum	Median	Area	Max. Int.	Max. X	Max. Y	Min. Int.	Min. X	Min. Y	CentroidX	CentroidY	Perimeter	Width	Height	SumAboveBG	PixelsAboveBG	Comment										med2	0.528589			-0.885802	0.784645
WT	RECT- 2	1786070	85.452	LocalAvg	6.94	179.923	83.949	3.40162e+06	189.11	18906	454.72	682	743	1.85	708	655	724	730	550	138	137	3.24514e+06	15706											pgd1	0.591419			-0.822972	0.677283
spt3∆	RECT- 3	1.56007e+06	143.411	LocalAvg	6.06	225.928	71.571	4.27139e+06	230.41	18906	482.18	871	740	17.87	880	648	886	723	550	138	137	3.99097e+06	16256											WT	1			-0.414391	0.17172
med20∆	RECT- 4	1.39845e+06	130.144	LocalAvg	5.43	204.112	74.06	3.85895e+06	209.95	18906	531.54	1113	736	14.18	1115	663	1046	730	550	138	137	3.54278e+06	15414											srb2	1.31028			-0.104108	0.0108384
med18∆	RECT- 5	1.37953e+06	83.625	LocalAvg	5.36	156.592	75.461	2.96053e+06	164.37	18906	419.83	1155	729	2.3	1195	654	1200	734	550	138	137	2.76308e+06	14852											srb5	1.42785			0.0134604	0.000181183
med31∆	RECT- 6	1.35626e+06	67.941	LocalAvg	5.27	139.678	76.926	2.64075e+06	140.71	18906	458.55	1338	774	1.68	1329	660	1368	740	550	138	137	2.47019e+06	14519											soh1	1.65755			0.243159	0.0591264
med1∆	RECT- 7	1.69779e+06	88.01	LocalAvg	6.6	177.811	85.06	3.3617e+06	184.59	18906	471.34	1548	736	4.4	1531	653	1524	732	550	138	137	3.1679e+06	15268											med1	1.26224			-0.152151	0.0231499
med5∆	RECT- 8	1.87595e+06	91.093	LocalAvg	7.29	190.318	96.975	3.59815e+06	199.3	18906	477.05	1687	746	2.49	1672	654	1688	734	550	138	137	3.38756e+06	14957											nut1	2.00416			0.589773	0.347832
med16∆	RECT- 9	1.76835e+06	92.915	LocalAvg	6.87	186.449	96.971	3.525e+06	191.39	18906	506.72	1804	762	3.95	1851	659	1847	739	550	138	137	3.29328e+06	14756											sin4	2.20648			0.792089	0.627405
med15∆	RECT- 10	2.07852e+06	104.107	LocalAvg	8.08	214.046	95.284	4.04676e+06	220.68	18906	529.63	1972	747	9.67	2019	656	2008	729	550	138	137	3.83781e+06	15885											gal11	1.41905			0.00466094	2.17243e-05
med2∆	RECT- 11	1.66112e+06	91.435	LocalAvg	6.45	179.297	90.477	3.38979e+06	177.72	18906	507.65	2139	729	4.48	2157	660	2171	738	550	138	137	3.15225e+06	14886											med2	1.24069			-0.173698	0.030171
med3∆	RECT- 12	1.66693e+06	91.497	LocalAvg	6.48	179.667	91.422	3.39678e+06	177.9	18906	470.74	2296	736	4.17	2402	659	2337	736	550	138	137	3.16714e+06	14974											pgd1	1.85706			0.442672	0.195959
Replicate 2 Ty1 AS
Strain	Name	Volume	Bg. Value	Bg. Type	Percent	Average	Std. Dev.	Sum	Median	Area	Max. Int.	Max. X	Max. Y	Min. Int.	Min. X	Min. Y	CentroidX	CentroidY	Perimeter	Width	Height	SumAboveBG	PixelsAboveBG	Comment
WT	RECT- 2	970359	447.077	LocalAvg	2.52	555.546	138.267	4.96991e+06	551.12	8946	985.53	349	1159	203.8	314	1194	320	1157	394	126	71	4.19913e+06	6890
spt3∆	RECT- 3	1.29599e+07	2904.91	LocalAvg	33.65	4353.59	1066.53	3.89472e+07	4508.43	8946	6700.27	437	1144	1284.11	407	1190	470	1153	394	126	71	3.63088e+07	7876
med20∆	RECT- 4	1.23014e+06	404.515	LocalAvg	3.19	542.023	124.429	4.84893e+06	534.41	8946	967.85	602	1155	180.67	694	1180	632	1150	394	126	71	4.3997e+06	7695
med18∆	RECT- 5	2.87665e+06	573.552	LocalAvg	7.47	895.109	276.207	8.00765e+06	920.81	8946	1715.1	838	1131	163.49	864	1177	800	1140	394	126	71	7.41449e+06	7651
med31∆	RECT- 6	1.71059e+06	443.313	LocalAvg	4.44	634.525	168.171	5.67646e+06	637.82	8946	1172.47	915	1139	149.35	894	1180	956	1145	394	126	71	5.21851e+06	7698
med1∆	RECT- 7	1.05069e+06	323.92	LocalAvg	2.73	441.368	97.828	3.94848e+06	445.06	8946	779.76	1099	1144	124.67	1184	1168	1121	1137	394	126	71	3.64277e+06	7846
med5∆	RECT- 8	683281	257.685	LocalAvg	1.77	334.063	95.763	2.98853e+06	334.26	8946	719.72	1313	1111	86.3	1218	1147	1283	1136	394	126	71	2.54408e+06	6828
med16∆	RECT- 9	1.89541e+06	426.827	LocalAvg	4.92	638.699	166.861	5.7138e+06	644.46	8946	1189.06	1414	1131	160.68	1513	1169	1451	1135	394	126	71	5.33648e+06	7885
med15∆	RECT- 10	3.28127e+06	703.951	LocalAvg	8.52	1070.74	251.116	9.57881e+06	1077.65	8946	1916.63	1650	1133	268.06	1547	1166	1611	1134	394	126	71	9.16275e+06	8235
med2∆	RECT- 11	4.40812e+06	958.663	LocalAvg	11.44	1451.41	351.834	1.29843e+07	1455.55	8946	2508.97	1807	1126	358.12	1838	1156	1777	1122	394	126	71	1.2394e+07	8186
med3∆	RECT- 12	4.07275e+06	840.318	LocalAvg	10.57	1295.58	312.074	1.15902e+07	1302.96	8946	2282.2	1972	1123	399.45	1873	1161	1937	1126	394	126	71	1.1085e+07	8237
Replicate 2 Ty1 Probe 3 hr exposure
Strain	Name	Volume	Bg. Value	Bg. Type	Percent	Average	Std. Dev.	Sum	Median	Area	Max. Int.	Max. X	Max. Y	Min. Int.	Min. X	Min. Y	CentroidX	CentroidY	Perimeter	Width	Height	SumAboveBG	PixelsAboveBG	Comment
WT	RECT- 1	5.79573e+08	28289.5	LocalAvg	9.74	66938	29133.5	1.0038e+09	67295.5	14996	99999.9	571	476	5547.68	528	403	613	453	510	163	92	9.63466e+08	12968
spt3∆	RECT- 2	-2.70366e+07	7842.48	LocalAvg	NA	6039.56	2836.52	9.05692e+07	5809.59	14996	23643.8	692	459	1838.93	747	371	775	425	510	163	92	4.21876e+07	4414
med20∆	RECT- 3	5.42807e+08	22246.4	LocalAvg	9.12	58443.2	30399.4	8.76414e+08	55617.9	14996	99999.9	884	439	5088.12	855	366	939	416	510	163	92	8.39022e+08	12706
med18∆	RECT- 4	5.0969e+08	24798.7	LocalAvg	8.56	58787.1	29878.2	8.81572e+08	56335.8	14996	99999.9	1081	425	6915.36	1016	352	1099	404	510	163	92	8.32416e+08	12315
med31∆	RECT- 5	4.0579e+08	21345.1	LocalAvg	6.82	48405	24319.9	7.25882e+08	47169.8	14996	99999.9	1220	399	6326.28	1343	339	1264	391	510	163	92	6.81485e+08	12118
med1∆	RECT- 6	3.84568e+08	23689.6	LocalAvg	6.46	49334.3	23040.6	7.39817e+08	43284.1	14996	98691.3	1405	387	6914.21	1350	336	1432	383	510	163	92	7.02078e+08	12962
med5∆	RECT- 7	5.28099e+08	42700.2	LocalAvg	8.87	77916.2	26273.6	1.16843e+09	91441.6	14996	99999.9	1563	395	13935.4	1677	318	1598	368	510	163	92	1.08974e+09	12497
med16∆	RECT- 8	5.54799e+08	29250.8	LocalAvg	9.32	66247.3	28149.6	9.93445e+08	63118.8	14996	99999.9	1713	377	7852.4	1839	310	1757	357	510	163	92	9.56537e+08	13293
med15∆	RECT- 9	2.48853e+08	15870.1	LocalAvg	4.18	32464.8	16084.2	4.86842e+08	30516.5	14996	66788.4	1951	357	4797.23	1999	293	1920	346	510	163	92	4.52558e+08	12064
med2∆	RECT- 10	2.25489e+08	15395.1	LocalAvg	3.79	30431.7	15164.7	4.56354e+08	30514.1	14996	62362.2	2069	350	3465.56	2001	283	2085	335	510	163	92	4.19844e+08	11614
med3∆	RECT- 11	3.7337e+08	16521.1	LocalAvg	6.27	41419	23066.3	6.2112e+08	39051.2	14996	91750.5	2217	333	4410.79	2330	269	2250	322	510	163	92	5.86788e+08	12093
Replicate 2 RDN1 5 min exposure
Strain	Name	Volume	Bg. Value	Bg. Type	Percent	Average	Std. Dev.	Sum	Median	Area	Max. Int.	Max. X	Max. Y	Min. Int.	Min. X	Min. Y	CentroidX	CentroidY	Perimeter	Width	Height	SumAboveBG	PixelsAboveBG	Comment
WT	RECT- 1	1.47332e+08	7374.03	LocalAvg	13.15	15003.5	5257.36	2.89732e+08	16437	19311	23722.4	367	1388	848.22	294	1433	376	1377	560	157	123	2.8054e+08	17371
spt3∆	RECT- 2	1.09472e+08	9355.41	LocalAvg	9.77	15024.3	5141.74	2.90134e+08	16343.4	19311	23179.5	515	1391	2203.82	461	1441	537	1375	560	157	123	2.67696e+08	15692
med20∆	RECT- 3	1.0531e+08	7605.51	LocalAvg	9.4	13058.9	4130.9	2.5218e+08	13932.1	19311	19958.9	689	1370	2734.93	774	1416	696	1355	560	157	123	2.36499e+08	16673
med18∆	RECT- 4	9.0743e+07	7298.92	LocalAvg	8.1	11997.9	3122.68	2.31692e+08	12496.2	19311	18089.3	862	1351	2223.29	941	1390	861	1334	560	157	123	2.2242e+08	17698
med31∆	RECT- 5	6.22336e+07	6115.75	LocalAvg	5.56	9338.45	2470.56	1.80335e+08	9847.48	19311	14699.5	971	1338	1940.25	949	1392	1023	1330	560	157	123	1.69436e+08	17075
med1∆	RECT- 6	7.745e+07	5622.06	LocalAvg	6.91	9632.73	2860.68	1.86018e+08	10196.8	19311	14937.9	1233	1332	1762.84	1269	1363	1191	1306	560	157	123	1.76133e+08	17095
med5∆	RECT- 7	6.69841e+07	6123.47	LocalAvg	5.98	9592.17	2445.86	1.85234e+08	10125.9	19311	14327.3	1360	1328	2122.99	1275	1350	1353	1294	560	157	123	1.74054e+08	17074
med16∆	RECT- 8	6.39184e+07	5173.22	LocalAvg	5.71	8483.17	2490.44	1.63818e+08	8943.94	19311	13253.6	1496	1299	1635.51	1592	1343	1513	1284	560	157	123	1.53848e+08	16901
med15∆	RECT- 9	4.45794e+07	5239.94	LocalAvg	3.98	7548.44	1893.17	1.45768e+08	8061.56	19311	10730.1	1639	1266	2090.07	1756	1197	1680	1262	560	157	123	1.32418e+08	16193
med2∆	RECT- 10	4.6201e+07	5385.73	LocalAvg	4.12	7778.2	1781.06	1.50205e+08	8269.71	19311	11035.1	1819	1259	1151.78	1926	1317	1845	1258	560	157	123	1.42371e+08	17420
med3∆	RECT- 11	5.11096e+07	4540.59	LocalAvg	4.56	7187.25	1935.18	1.38793e+08	7557	19311	11187.8	1997	1281	899.17	2082	1311	2003	1252	560	157	123	1.32069e+08	17257
[truncated: 19 more columns]

## Sheet: Figure 3B
p49/45 quantification from p18 antibody band corresponding to p49/p45 GAG
Image J
Biological Replicate 1						p49p45/gapdh				Average	StDev	Average	StDev	Range-low	range high
p18 1 sec exposure					WT	1.55413	1		WT	1.54511	0.56868	1	0
Strain	Lane	Area			spt3∆	0.00160615	0.00103347		spt3∆	0.0213955	0.0197646	0.0178407	0.0216871
WT	1	34618.1			med20∆	1.08196	0.696182		med20∆	1.60448	1.02531	0.996637	0.312965
spt3∆	2	33.95			med18∆	1.74542	1.12309		med31∆	1.24308	0.454481	0.816472	0.121577
med20∆	3	34780.6			med31∆	1.06782	0.687082		med1∆	0.999161	0.306972	0.675243	0.180619
med18∆	4	39387.3			med1∆	0.798865	0.514026		med5∆	1.17263	0.334146	0.815659		0.147688	0.147688
med31∆	5	40862.1			med2∆	0.600338	0.386285		med16∆	1.12937	0.346463	0.780735		0.129144	0.129144
med1∆	6	44183.2			med3∆	0.806215	0.518755		med2∆	0.9154	0.349244	0.625969	0.246945
med2∆	7	25455.2							med3∆	0.913812	0.223927	0.670654	0.144915
med3∆	8	29122.5			WT	2.10923	1
					spt3	0.0214453	0.0101674
					med20∆	2.7858	1.32077
anti gapdh 10 min exposure					med31∆	1.75909	0.833998
Strain	Lane	Area			med1∆	1.35257	0.641265
WT	1	22274.9			med5∆	1.4089	0.667971
spt3∆	2	21137.5			med16∆	1.37435	0.651591
med20∆	3	32146			med2∆	1.29093	0.612039
med18∆	4	22566.1			med3∆	1.17123	0.555288
med31∆	5	38267
med1∆	6	55307.5			WT	0.971975	1
med2∆	7	42401.5			spt3	0.0411352	0.0423213
med3∆	8	36122.6			med20∆	0.945694	0.972961
					med31∆	0.902318	0.928334
					med1∆	0.846044	0.870438
					med5∆	0.936349	0.963347
					med16∆	0.88438	0.909879
Biological Replicate 2					med2∆	0.854934	0.879584
anti p18 1 sec exposure					med3∆	0.763992	0.78602
Strain	Lane	Area
WT	1	53646.9
spt3∆	2	318.021
med20∆	3	61897.8
med31∆	4	66719.4
med1∆	5	75023.7
med5∆	6	70036.1
med16∆	7	69531.9
med2∆	8	62526.8
med3∆	9	53389.8
anti gapdh 10 min exposure
Strain	Lane	Area
WT	1	25434.4
spt3	2	14829.4
med20∆	3	22219.1
med31∆	4	37928.3
med1∆	5	55467.4
med5∆	6	49709.7
med16∆	7	50592.5
med2∆	8	48435.5
med3∆	9	45584.5
Biological Replicate 3
anti p18 1 sec exposure
Strain	Lane	Area
WT	1	28566.7
spt3	2	1167.84
med20∆	3	37526.6
med31∆	4	31051.8
med1∆	5	32360.5
med5∆	6	31498.9
med16∆	7	34562.8
med2∆	8	29741.7
med3∆	9	30598.3
anti gapdh 10 min exposure
Strain	Lane	Area
WT	1	29390.3
spt3∆	2	28390.3
med20∆	3	39681.5
med31∆	4	34413.3
med1∆	5	38249.2
med5∆	6	33640.1
med16∆	7	39081.4
med2∆	8	34788.2
med3∆	9	40050.5

## Sheet: Figure 3C
Southern Blot of genomic Ty1 taken from Typhoon Scanner
ImageQuant 5.2
Object Average
	Replicate 1									Replicates 2 & 3									Replicates 2 & 3
Replicate 1	Ty1	Name	Volume		G Avg	CDNA/G Avg	Normalized to WT			Ty1	Name	Volume		G Avg	CDNA/G Avg	Correct to WT			Ty1	Name	Volume		G Avg	CDNA/G Avg	Correct to WT			Average	stdev	Corrected Average	Corrected Stdev
Replicate 1	WT	RECT- 2	25155.5		24385.1	1.03159	1		Replicate 2	WT	RECT- 2	1.44707e+06		1.56577e+06	0.92419	1		Replicate 2	WT	RECT- 2	4.1397e+06		5.17988e+06	0.799188	1		WT	0.893062	0.0892534	1	0
Replicate 1	spt3∆	RECT- 3	-1164.62		57052.4	-0.0204132	-0.019788		Replicate 3	WT	RECT- 3	1.00933e+06		1.1758e+06	0.858425	0.92884		Replicate 3	WT	RECT- 3	1.03352e+07		1.21318e+07	0.851914	1.06597		spt3∆	0.0913232	0.0826714	2.35368	0.0646427
Replicate 1	med20∆	RECT- 4	697421		98291.7	7.09542	6.87813		Replicate 2	spt3∆	RECT- 4	220392		2.83368e+06	0.0777759	0.0841557		Replicate 2	spt3∆	RECT- 4	1.10631e+06		1.40163e+07	0.0789303	0.0987632		med20∆	8.59165	1.70719	9.02997	2.21794
Replicate 1	med18∆	RECT- 5	951892		136876	6.95439	6.74142		Replicate 3	spt3∆	RECT- 5	741146		3.52332e+06	0.210354	0.227609		Replicate 3	spt3∆	RECT- 5	2.58311e+06		2.34896e+07	0.109968	0.1376		med18∆	8.47669	1.43202	8.91088	1.97381
Replicate 1	med31∆	RECT- 6	759573		131484	5.77691	5.6		Replicate 2	med20∆	RECT- 6	2.49164e+07		2.38405e+06	10.4513	11.3086		Replicate 2	med16∆	RECT- 6	1.41398e+07		1.56019e+07	0.906284	1.13401		med31∆	7.12559	1.33934	7.49316	1.78635
Replicate 1	med1∆	RECT- 7	657129		284219	2.31206	2.24125		Replicate 3	med20∆	RECT- 7	2.63004e+07		3.19635e+06	8.22825	8.90319		Replicate 3	med16∆	RECT- 7	2.02191e+07		1.94172e+07	1.0413	1.30295		med1∆	2.4421	0.113026	2.5556	0.272432
Replicate 1	med5∆	RECT- 8	175961		189582	0.928153	0.899729		Replicate 2	med18∆	RECT- 8	5.71722e+07		6.58763e+06	8.67872	9.39062		Replicate 2	med15∆	RECT- 8	2.63098e+06		2.05283e+07	0.128164	0.160367		med5∆	0.979071	0.0508709	1.02453	0.11151
Replicate 1	med16∆	RECT- 9	114963		125612	0.915219	0.887191		Replicate 3	med18∆	RECT- 9	1.94211e+07		1.98236e+06	9.79698	10.6006		Replicate 3	med15∆	RECT- 9	4.03682e+06		2.88065e+07	0.140136	0.175348		med16∆	0.954267	0.0755035	1.10805	0.209089
Replicate 1	med15∆	RECT- 10	73655.7		252981	0.291151	0.282235		Replicate 2	med31∆	RECT- 10	4.18113e+07		4.94493e+06	8.4554	9.14898		Replicate 2	med2∆	RECT- 10	1.139e+06		1.21851e+07	0.0934754	0.116963		med15∆	0.186483	0.0908423	0.205983	0.0664593
Replicate 1	med2∆	RECT- 11	50526.4		138227	0.365532	0.354338		Replicate 3	med31∆	RECT- 11	4.07913e+07		5.70949e+06	7.14447	7.73051		Replicate 3	med2∆	RECT- 11	1.45846e+06		1.42986e+07	0.102	0.12763		med2∆	0.187003	0.15467	0.199644	0.134076
Replicate 1	med3∆	RECT- 12	47491.9		145177	0.327131	0.317113		Replicate 2	med1∆	RECT- 12	1.63264e+07		6.48731e+06	2.51666	2.7231		Replicate 2	med3∆	RECT- 12	2.92795e+06		2.00779e+07	0.14583	0.182472		med3∆	0.218069	0.0960965	0.242124	0.0686182
									Replicate 3	med1∆	RECT- 13	1.96671e+07		7.87443e+06	2.49759	2.70246		Replicate 3	med3∆	RECT- 13	2.85973e+06		1.57782e+07	0.181245	0.226787
									Replicate 2	med5∆	RECT- 14	4.18281e+06		4.0614e+06	1.02989	1.11437		Replicate 2	med20∆	RECT- 14	1.40109e+08		1.96675e+07	7.1239	8.91392
									Replicate 3	med5∆	RECT- 15	4.54785e+06		4.64462e+06	0.979165	1.05948		Replicate 3	med20∆	RECT- 15	1.74983e+08		2.15328e+07	8.12638	10.1683
	Replicate 1									Replicates 2 & 3									Replicates 2 & 3
	G1 (lower bands)	Name	Volume							G1	Name	Volume							G1	Name	Volume
Replicate 1	WT	RECT- 2	26270.4						Replicate 2	WT	RECT- 16	1.89783e+06						Replicate 2	WT	RECT- 16	6.54679e+06
Replicate 1	spt3∆	RECT- 3	57557.2						Replicate 3	WT	RECT- 17	1.38243e+06						Replicate 3	WT	RECT- 17	1.50185e+07
Replicate 1	med20∆	RECT- 4	110388						Replicate 2	spt3∆	RECT- 18	3.40545e+06						Replicate 2	spt3∆	RECT- 18	1.68048e+07
Replicate 1	med18∆	RECT- 5	162280						Replicate 3	spt3∆	RECT- 19	4.23257e+06						Replicate 3	spt3∆	RECT- 19	2.76207e+07
Replicate 1	med31∆	RECT- 6	145771						Replicate 2	med20∆	RECT- 20	2.74726e+06						Replicate 2	med16∆	RECT- 20	1.85502e+07
Replicate 1	med1∆	RECT- 7	296257						Replicate 3	med20∆	RECT- 21	3.52474e+06						Replicate 3	med16∆	RECT- 21	2.29746e+07
Replicate 1	med5∆	RECT- 8	218858						Replicate 2	med18∆	RECT- 22	7.48469e+06						Replicate 2	med15∆	RECT- 22	2.52634e+07
Replicate 1	med16∆	RECT- 9	130598						Replicate 3	med18∆	RECT- 23	2.32223e+06						Replicate 3	med15∆	RECT- 23	3.56788e+07
Replicate 1	med15∆	RECT- 10	280760						Replicate 2	med31∆	RECT- 24	5.6592e+06						Replicate 2	med2∆	RECT- 24	1.54666e+07
Replicate 1	med2∆	RECT- 11	143567						Replicate 3	med31∆	RECT- 25	6.57662e+06						Replicate 3	med2∆	RECT- 25	1.79412e+07
Replicate 1	med3∆	RECT- 12	135340						Replicate 2	med1∆	RECT- 26	7.4279e+06						Replicate 2	med3∆	RECT- 26	2.46596e+07
									Replicate 3	med1∆	RECT- 27	9.05024e+06						Replicate 3	med3∆	RECT- 27	1.93742e+07
									Replicate 2	med5∆	RECT- 28	4.66286e+06						Replicate 2	med20∆	RECT- 28	2.17548e+07
									Replicate 3	med5∆	RECT- 29	5.3683e+06						Replicate 3	med20∆	RECT- 29	2.33397e+07
	Replicate 1									Replicates 2 & 3									Replicates 2 & 3
	G2 (upper band)	Name	Volume							G2	Name	Volume							G2	Name	Volume
Replicate 1	WT	RECT- 2	22499.8						Replicate 2	WT	RECT- 30	1.23371e+06						Replicate 2	WT	RECT- 30	3.81297e+06
Replicate 1	spt3∆	RECT- 3	56547.5						Replicate 3	WT	RECT- 31	969163						Replicate 3	WT	RECT- 31	9.24507e+06
Replicate 1	med20∆	RECT- 4	86195.4						Replicate 2	spt3∆	RECT- 32	2.26191e+06						Replicate 2	spt3∆	RECT- 32	1.12277e+07
Replicate 1	med18∆	RECT- 5	111473						Replicate 3	spt3∆	RECT- 33	2.81406e+06						Replicate 3	spt3∆	RECT- 33	1.93585e+07
Replicate 1	med31∆	RECT- 6	117197						Replicate 2	med20∆	RECT- 34	2.02084e+06						Replicate 2	med16∆	RECT- 34	1.26536e+07
Replicate 1	med1∆	RECT- 7	272180						Replicate 3	med20∆	RECT- 35	2.86796e+06						Replicate 3	med16∆	RECT- 35	1.58599e+07
Replicate 1	med5∆	RECT- 8	160306						Replicate 2	med18∆	RECT- 36	5.69057e+06						Replicate 2	med15∆	RECT- 36	1.57933e+07
Replicate 1	med16∆	RECT- 9	120626						Replicate 3	med18∆	RECT- 37	1.64248e+06						Replicate 3	med15∆	RECT- 37	2.19342e+07
Replicate 1	med15∆	RECT- 10	225202						Replicate 2	med31∆	RECT- 38	4.23066e+06						Replicate 2	med2∆	RECT- 38	8.90349e+06
Replicate 1	med2∆	RECT- 11	132886						Replicate 3	med31∆	RECT- 39	4.84236e+06						Replicate 3	med2∆	RECT- 39	1.0656e+07
Replicate 1	med3∆	RECT- 12	155014						Replicate 2	med1∆	RECT- 40	5.54672e+06						Replicate 2	med3∆	RECT- 40	1.54962e+07
									Replicate 3	med1∆	RECT- 41	6.69862e+06						Replicate 3	med3∆	RECT- 41	1.21822e+07
									Replicate 2	med5∆	RECT- 42	3.45993e+06						Replicate 2	med20∆	RECT- 42	1.75801e+07
									Replicate 3	med5∆	RECT- 43	3.92094e+06						Replicate 3	med20∆	RECT- 43	1.97258e+07

## Sheet: Figure 4B
Mobility Assay for strains containing PTEF1 Ty1his3AI																					Mobility Assay for strains containing LTR Ty1his3AI
Growth on SC-Leu (# of colonies)																					Growth on SC-Ura (# of colonies)
Plate #	WT	spt3∆	med20∆	med31∆	med1∆	med5∆	med15∆	med3∆													Plate#	WT	spt3∆	med20∆	med1∆	med3∆
1	133	162	4	1	22	69	94	11													1	66	43	13	27	10
2	753	125	2	2	34	79	97	6													2	50	54	7	25	6
3	497	162	1	2	19	88	79	16													3	44	55	5	47	4
4	70	173	contaminated	5	15	92	80	14													4	61	51	7	33	5
5	156	11	9	23	15	54	80	13													5	42	65	5	19	2
6	294	3	4	19	20	56	81	7													6	45	85	14	41	13
7	406	6	5	15	33	73	62	9													7	53	42	9	20	8
8	84	7	3	16	25	33	74	22													8	43	62	10	40	5
9	315	36	1	3	29	67	87	6													9	44	44	12	61	15
10	190	13	2	3	40	63	78	9													10	52	64	16	39	16
11	303	23	1	7	35	84	75	12													11	44	183	12	34	19
12	327	21	3	1	43	65	65	10													12	59	46	10	24	9
Growth on SC-Leu-His (# of colonies)																					Growth on SC-Ura-His (# of colonies)
Plate #	WT	spt3∆	med20∆	med31∆	med1∆	med5∆	med15∆	med3∆													Plate#	WT	spt3∆	med20∆	med1∆	med3∆
1	99	0	0	33	68	374	25	4													1	100	1	157	436	0
2	82	0	0	21	107	357	37	5													2	128	0	173	374	0
3	79	0	0	34	154	321	42	8													3	152	0	716	260	0
4	93	0	0	21	97	336	46	5													4	93	0	430	302	0
5	490	0	414	21	55	184	8	4													5	177	0	112	205	1
6	514	0	362	13	62	72	11	3													6	59	0	108	185	0
7	458	0	337	25	41	104	12	3													7	94	0	105	193	0
8	478	0	552	20	63	103	4	3													8	80	0	101	177	0
9	393	0	476	120	144	280	3	9													9	95	0	126	269	0
10	371	0	394	86	147	354	3	5													10	110	0	112	276	1
11	378	0	428	15	103	149	1	4													11	123	0	128	304	0
12	385	0	366	82	126	232	1	8													12	111	0	176	443	0
Mobility Frequency
Plate #	WT	spt3∆	med20∆	med31∆	med1∆	med5∆	med15∆	med3∆													Mobility Frequency
1	7.44361e-06	162000000	0	3.3e-05	3.09091e-05	5.42029e-05	1.32979e-05	1.81818e-06													Plate#	WT	spt3∆	med20∆	med1∆	med3∆
2	1.08898e-06	125000000	0	1.05e-05	3.14706e-05	4.51899e-05	1.90722e-05	4.16667e-06													1	7.57576e-06	43000000	6.03846e-05	8.07407e-05	10000000
3	1.58954e-06	162000000	0	1.7e-05	8.10526e-05	3.64773e-05	2.65823e-05	2.5e-06													2	1.28e-05	54000000	0.000123571	7.48e-05	6000000
4	1.32857e-05	173000000		4.2e-06	6.46667e-05	3.65217e-05	2.875e-05	1.78571e-06													3	1.72727e-05	55000000	0.000716	2.76596e-05	4000000
5	3.14103e-05	11000000	4.6e-05	9.13043e-07	3.66667e-05	3.40741e-05	5e-06	1.53846e-06													4	7.62295e-06	51000000	0.000307143	4.57576e-05	5000000
6	1.7483e-05	3000000	9.05e-05	6.84211e-07	3.1e-05	1.28571e-05	6.79012e-06	2.14286e-06													5	2.10714e-05	65000000	0.000112	5.39474e-05	2000000
7	1.12808e-05	6000000	6.74e-05	1.66667e-06	1.24242e-05	1.42466e-05	9.67742e-06	1.66667e-06													6	6.55556e-06	85000000	3.85714e-05	2.2561e-05	13000000
8	5.69048e-05	7000000	0.000184	1.25e-06	2.52e-05	3.12121e-05	2.7027e-06	6.81818e-07													7	8.86792e-06	42000000	5.83333e-05	4.825e-05	8000000
9	1.24762e-05	36000000	0.000476	4e-05	4.96552e-05	4.1791e-05	1.72414e-06	7.5e-06													8	9.30233e-06	62000000	5.05e-05	2.2125e-05	5000000
10	1.95263e-05	13000000	0.000197	2.86667e-05	3.675e-05	5.61905e-05	1.92308e-06	2.77778e-06													9	1.07955e-05	44000000	5.25e-05	2.20492e-05	15000000
11	1.24752e-05	23000000	0.000428	2.14286e-06	2.94286e-05	1.77381e-05	6.66667e-07	1.66667e-06													10	1.05769e-05	64000000	3.5e-05	3.53846e-05	16000000
12	1.17737e-05	21000000	0.000122	8.2e-05	2.93023e-05	3.56923e-05	7.69231e-07	4e-06													11	1.39773e-05	183000000	5.33333e-05	4.47059e-05	19000000
																					12	9.40678e-06	46000000	8.8e-05	9.22917e-05	9000000
SUM		742000000
Average	1.63948e-05		0.000146445	1.8502e-05	3.82105e-05	3.46828e-05	9.74631e-06	2.68707e-06													Average	1.13188e-05		0.000141278	4.75227e-05
StDev	1.50725e-05		0.000166207	2.44095e-05	1.86164e-05	1.41604e-05	1.00618e-05	1.81926e-06													Stdev	4.3142e-06		0.000195622	2.40521e-05
Avg Replicate 1	5.85196e-06		0	1.6175e-05	5.20247e-05	4.30979e-05	2.19256e-05	2.56764e-06													Avg Replicate 1	1.13179e-05		0.000301775	5.72395e-05
Avg Replicate 2	2.92697e-05		9.6975e-05	1.12848e-06	2.63227e-05	2.30975e-05	6.04256e-06	1.50745e-06													Avg Replicate 2	1.14493e-05		6.48512e-05	3.67208e-05
Avg Replicate 3	1.40629e-05		0.00030575	3.82024e-05	3.6284e-05	3.7853e-05	1.27078e-06	3.98611e-06													Avg Replicate 3	1.11891e-05		5.72083e-05	4.86078e-05
Avg Total	1.63948e-05	1.34771e-09	0.000134242	1.8502e-05	3.82105e-05	3.46828e-05	9.74631e-06	2.68707e-06													Avg Total	1.13188e-05	1.25945e-09	0.000141278	4.75227e-05	1.78571e-08
Stdev	1.18818e-05		0.000156245	1.86462e-05	1.29589e-05	1.03703e-05	1.0814e-05	1.24364e-06													Stdev	1.30103e-07		0.000139047	1.03023e-05

## Sheet: Figure 4C
Mobility Assay for strains containing endogenous Ty1KanMXAI And plasmid-based PTEF1Ty1his3AI (pBJC1250)
Growth on YPD (# of colonies)							Growth on SC-Leu (# of colonies)
Plate #	WT (no plasmid)	med15∆ (no plasmid)	WT +pBJC1250	med15∆+pBJC1250			Plate #	WT (no plasmid)	med15∆ (no plasmid)	WT +pBJC1250	med15∆+pBJC1250
1	206	38	304	96			1			70	37
2	184	64	494	51			5			188	29
3	180	31	682	37			9			42	44
4	115	32	407	52
5	138	55	455	95
6	161	68	614	74			Plasmid Retention Rate
7	278	127	888	103			Plate #	WT (no plasmid)	med15∆ (no plasmid)	WT +pBJC1250	med15∆+pBJC1250
8	209	25	504	120			1			0.230263	0.385417
9	153	51	602	74			5			0.413187	0.305263
10	170	49	293	74			9			0.0697674	0.594595
11	159	59	161	65
12	211	84	527	86
Growth on YPD+G418 (# of colonies)							Growth on SC-his (# of colonies)
Plate #	WT (no plasmid)	med15∆ (no plasmid)	WT +pBJC1250	med15∆+pBJC1250			Plate #	WT (no plasmid)	med15∆ (no plasmid)	WT +pBJC1250	med15∆+pBJC1250
1	3	0	22	0			1	0		546	7
2	0	0	19	0			2	0		478	5
3	3	0	16	0			3	0		505	5
4	5	0	17	2			4	0		461	4
5	2	0	22	0			5	0		478	6
6	2	0	82	0			6	0		459	10
7	1	0	16	0			7	0		377	4
8	0	0	28	0			8	0		510	3
9	4	0	14	0			9			201	4
10	3	0	19	0			10			498	12
11	2	0	14	0			11			627	5
12	2	1	15	0			12			205	13
kanMXAI Mobility Frequency							PTEF1Ty1his3AI Mobility Frequency
Plate #	WT (no plasmid)	med15∆ (no plasmid)	WT +pBJC1250	med15∆+pBJC1250			Plate #	WT (no plasmid)	med15∆ (no plasmid)	WT +pBJC1250	med15∆+pBJC1250
1	1.45631e-07	38000000	7.23684e-07	86400000			1			1.79605e-05	7.29167e-07
2	0	64000000	3.84615e-07	45900000			2			9.67611e-06	9.80392e-07
3	1.66667e-07	31000000	2.34604e-07	33300000			3			7.40469e-06	1.35135e-06
4	4.34783e-07	32000000	4.1769e-07	46800000			4			1.13268e-05	7.69231e-07
5	1.44928e-07	55000000	4.83516e-07	85500000			5			1.05055e-05	6.31579e-07
6	1.24224e-07	68000000	1.3355e-06	66600000			6			7.47557e-06	1.35135e-06
7	3.59712e-08	127000000	1.8018e-07	92700000			7			4.2455e-06	3.8835e-07
8	0	25000000	5.55556e-07	108000000			8			1.0119e-05	2.5e-07
9	2.61438e-07	51000000	2.32558e-07	66600000			9			3.33887e-06	5.40541e-07
10	1.76471e-07	49000000	6.48464e-07	66600000			10			1.69966e-05	1.62162e-06
11	1.25786e-07	59000000	8.69565e-07	58500000			11			3.89441e-05	7.69231e-07
12	9.47867e-08	84000000	2.8463e-07	77400000			12			3.88994e-06	1.51163e-06
Average	1.42557e-07		5.29214e-07				Average			1.18236e-05	9.0787e-07
Stdev	1.19156e-07		3.31739e-07				Stdev			9.72456e-06	4.52961e-07
Avg Replicate 1	1.8677e-07		4.40149e-07				Avg Replicate 1			1.1592e-05	9.57535e-07
Avg Replicate 2	7.62806e-08		6.38689e-07				Avg Replicate 2			8.0864e-06	6.5532e-07
Avg Replicate 3	1.6462e-07		5.08804e-07				Avg Replicate 3			1.57924e-05	1.11076e-06
Avg Total	1.42557e-07	1.46413e-09	5.29214e-07	2.39722e-09			Avg Total			1.18236e-05	9.0787e-07
Stdev	5.84558e-08		1.00832e-07				Stdev			3.8582e-06	2.31744e-07

## Sheet: Figure 5A
Northern quantification of Ty1 and Ty1i polyA+ RNA from Typhoon Scanner
ImageQuant 5.2
Biological Replicate 1
poly a Ty1 4 hr exposure
Ty1																												Replicate 1
Strain	Name	Volume	Bg. Value	Bg. Type	Percent	Average	Std. Dev.	Sum	Median	Area	Max. Int.	Max. X	Max. Y	Min. Int.	Min. X	Min. Y	CentroidX	CentroidY	Perimeter	Width	Height	SumAboveBG	PixelsAboveBG	Comment				Ty1/pyk1	ty1i/pyk1	Ty1	Ty1i				Ty1 Average	Ty1 Stdev	Ty1i Average	Ty1i Stdev
WT	RECT- 2	6.45741e+06	305	LocalAvg	9.31	881.554	415.91	9.87341e+06	841.8	11200	1771.54	795	1379	85.02	773	1345	860	1376	478	175	64	9.72996e+06	10525				WT	0.558311	0.0513087	1	1			WT	1	0	1	0
spt3∆	RECT- 3	140950	107.081	LocalAvg	0.2	119.666	29.291	1.34026e+06	124.21	11200	196.19	1110	1396	43.74	1015	1338	1052	1370	478	175	64	1.04382e+06	7654				spt3∆	0.00600228	0.0792428	0.0107508	1.54443			spt3∆	0.0048167	0.00542505	1.29184	1.18236
med20∆	RECT- 4	8.45941e+06	557.686	LocalAvg	12.2	1312.99	569.561	1.47055e+07	1325.46	11200	2450.59	1300	1368	161.55	1326	1394	1237	1363	478	175	64	1.43938e+07	10317				med20∆	0.699074	0.0489607	1.25212	0.954238			med20∆	1.38377	0.309101	1.3659	0.392912
med18∆	RECT- 5	1.15378e+07	746.703	LocalAvg	16.64	1776.86	642.279	1.99009e+07	1861.48	11200	2889.99	1371	1375	233.14	1337	1398	1422	1368	478	175	64	1.95278e+07	10540				med18∆	0.569048	0.0387065	1.01923	0.754385			med18∆	1.18212	0.507045	0.597452	1.23908
med31∆	RECT- 6	8.48718e+06	669.133	LocalAvg	12.24	1426.92	476.844	1.59815e+07	1499.02	11200	2284.84	1542	1381	223.55	1698	1411	1609	1379	478	175	64	1.55788e+07	10410				med31∆	0.39658	0.0413318	0.71032	0.805551			med31∆	0.929673	0.284694	1.56691	0.958864
med1∆	RECT- 7	9.83909e+06	635.626	LocalAvg	14.19	1514.12	630.944	1.69581e+07	1488.36	11200	2688.96	1865	1394	228.32	1884	1418	1796	1390	478	175	64	1.65187e+07	10338				med1∆	0.313941	0.024358	0.562306	0.474735			med1∆	1.16278	1.00232	1.16404	1.08209
med5∆	RECT- 8	5.96352e+06	340.268	LocalAvg	8.6	872.725	402.331	9.77452e+06	825.87	11200	1759.37	1918	1403	80.13	2071	1434	1983	1403	478	175	64	9.60941e+06	10536				med5∆	0.392462	0.0325617	0.702945	0.634624			med5∆	0.989907	0.26599	0.946482	0.277519
med15∆	RECT- 9	1.787e+06	156.77	LocalAvg	2.58	316.324	120.633	3.54283e+06	310.25	11200	606.52	2236	1424	56.92	2256	1387	2169	1418	478	175	64	3.4462e+06	10371				med15∆	0.455446	0.228357	0.815757	4.45065			med15∆	0.996022	0.271035	4.20885	3.23015
med2∆	RECT- 10	3.36304e+06	360.877	LocalAvg	4.85	661.149	260.166	7.40487e+06	676.72	11200	1164.93	2379	1451	101.66	2445	1408	2358	1442	478	175	64	6.89101e+06	9318				med2∆	0.442783	0.158327	0.793075	3.08578			med2∆	0.981251	0.392178	2.38502	0.855222
med3∆	RECT- 11	4.27501e+06	439.802	LocalAvg	6.17	821.5	336.973	9.2008e+06	885.58	11200	1416.87	2577	1478	58.5	2639	1433	2547	1465	478	175	64	8.60339e+06	9161				med3∆	0.664304	0.148705	1.18985	2.89825			med3∆	1.00744	0.158037	2.81686	1.85672
Ty1i																												Replicate 2
Strain																												Ty1/pyk1	ty1i/pyk1	Ty1	Ty1i
WT	RECT- 12	593434	202.543	LocalAvg	0.86	255.528	68.578	2.86192e+06	265.8	11200	417	923	1419	49.39	945	1480	859	1446	478	175	64	2.52443e+06	8966				WT	0.0127297	0.000640229	1	1
spt3∆	RECT- 13	1.86084e+06	194.192	LocalAvg	2.68	360.339	102.534	4.03579e+06	374.49	11200	571.05	993	1443	61.81	1136	1469	1047	1442	478	175	64	3.94529e+06	10564				spt3∆	1.41961e-06	0.00149012	0.00011152	2.32748
med20∆	RECT- 14	592468	274.923	LocalAvg	0.85	327.822	82.572	3.67161e+06	336.28	11200	548.85	1296	1404	73.72	1323	1461	1236	1431	478	175	64	3.08003e+06	8450				med20∆	0.0147954	0.000900532	1.16228	1.40658
med18∆	RECT- 15	784797	392.87	LocalAvg	1.13	462.941	108.241	5.18494e+06	469.25	11200	717.13	1481	1413	89.79	1510	1474	1422	1442	478	175	64	4.32002e+06	8495				med18∆	0.00988503	-0.000456239	0.776536	-0.712618
med31∆	RECT- 16	884539	337.815	LocalAvg	1.28	416.792	91.168	4.66807e+06	435.51	11200	617.78	1653	1424	94.56	1696	1485	1608	1451	478	175	64	4.09613e+06	9087				med31∆	0.0105313	0.00169262	0.827301	2.64377
med1∆	RECT- 17	763393	391.972	LocalAvg	1.1	460.132	105.47	5.15348e+06	472.24	11200	764.43	1864	1431	88.1	1884	1489	1796	1460	478	175	64	4.48205e+06	8969				med1∆	0.0295313	0.00154373	2.31988	2.41122
med5∆	RECT- 18	494780	194.902	LocalAvg	0.71	239.079	54.075	2.67768e+06	249.64	11200	371.82	2050	1453	59.34	2066	1496	1980	1476	478	175	64	2.34441e+06	9044				med5∆	0.0156346	0.000746668	1.22821	1.16625
med15∆	RECT- 19	895987	126.994	LocalAvg	1.29	206.993	61.719	2.31832e+06	219.65	11200	340.85	2236	1501	37.25	2253	1527	2167	1493	478	175	64	2.16314e+06	9607				med15∆	0.0166467	0.00468092	1.30771	7.31132
med2∆	RECT- 20	1.20253e+06	252.781	LocalAvg	1.73	360.15	74.078	4.03368e+06	373.96	11200	510.45	2286	1512	67.58	2266	1542	2354	1515	478	175	64	3.8097e+06	10075				med2∆	0.00914782	0.00168843	0.718623	2.63722
med3∆	RECT- 21	956967	253.076	LocalAvg	1.38	338.519	70.517	3.79142e+06	360.74	11200	479.16	2534	1534	92.43	2631	1576	2544	1542	478	175	64	3.44411e+06	9540				med3∆	0.0116054	0.00296526	0.911679	4.63155
polya rna pyk1 4 hr exposure																												Replicate 3
Strain	Name	Volume	Bg. Value	Bg. Type	Percent	Average	Std. Dev.	Sum	Median	Area	Max. Int.	Max. X	Max. Y	Min. Int.	Min. X	Min. Y	CentroidX	CentroidY	Perimeter	Width	Height	SumAboveBG	PixelsAboveBG	Comment				Ty1/pyk1	ty1i/pyk1	Ty1	Ty1i
WT	RECT- 1	1.1566e+07	247.269	LocalAvg	7.54	861.957	742.615	1.62186e+07	614.36	18816	3149.92	768	1671	36.08	743	1591	828	1662	560	168	112	1.56008e+07	14534				WT	0.00636191	0.000432161	1	1
spt3∆	RECT- 2	2.34827e+07	433.54	LocalAvg	15.32	1681.56	1050.53	3.16402e+07	1559.43	18816	4577.22	1076	1633	102.92	1004	1566	1014	1633	560	168	112	3.09985e+07	16489				spt3∆	2.28252e-05	0.00102424	0.00358779	0.00358779
med20∆	RECT- 3	1.21009e+07	303.165	LocalAvg	7.89	946.281	809.332	1.78052e+07	666.35	18816	3604.14	1137	1649	102.5	1208	1566	1197	1637	560	168	112	1.68841e+07	14648				med20∆	0.01105	0.000381517	1.7369	1.7369
med18∆	RECT- 4	2.02756e+07	474.904	LocalAvg	13.22	1552.47	879.406	2.92114e+07	1403.41	18816	4334.18	1321	1625	138.91	1472	1671	1386	1623	560	168	112	2.86136e+07	17163				med18∆	0.0111371	0.000756739	1.75059	1.75059
med31∆	RECT- 5	2.1401e+07	607.868	LocalAvg	13.96	1745.25	926.501	3.28386e+07	1723.68	18816	4808.71	1515	1621	152.22	1662	1564	1573	1622	560	168	112	3.19153e+07	16735				med31∆	0.00796127	0.000868738	1.2514	1.2514
med1∆	RECT- 6	3.13405e+07	769.255	LocalAvg	20.44	2434.89	1776.65	4.58148e+07	1978.72	18816	7492.39	1776	1659	190.44	1842	1572	1757	1641	560	168	112	4.4292e+07	15902				med1∆	0.00385632	0.000331594	0.606158	0.606158
med5∆	RECT- 7	1.51951e+07	375.293	LocalAvg	9.91	1182.86	1119.75	2.22567e+07	746.23	18816	4524.19	2003	1671	82.12	2027	1583	1942	1658	560	168	112	2.10825e+07	13517				med5∆	0.00660728	0.000543682	1.03857	1.03857
med15∆	RECT- 8	3.92363e+06	133.147	LocalAvg	2.56	341.673	322.328	6.42892e+06	199.49	18816	1417.39	2192	1685	22.32	2221	1607	2134	1674	560	168	112	5.85976e+06	12421				med15∆	0.00550047	0.00350259	0.864595	0.864595
med2∆	RECT- 9	7.59524e+06	275.482	LocalAvg	4.95	679.141	389.259	1.27787e+07	641.66	18816	1675.91	2386	1700	41.94	2407	1613	2321	1679	560	168	112	1.21541e+07	15280				med2∆	0.00911059	0.0016566	1.43205	1.43205
med3∆	RECT- 10	6.43533e+06	194.567	LocalAvg	4.2	536.581	273.389	1.00963e+07	526.78	18816	1361.36	2450	1682	40.43	2594	1738	2508	1689	560	168	112	9.76469e+06	16374				med3∆	0.00585795	0.00138048	0.920785	0.920785
Biological Replicate 2
polya biological replicates ty1 4 hr exposure
Ty1
Strain	Name	Volume	Bg. Value	Bg. Type	Percent	Average	Std. Dev.	Sum	Median	Area	Max. Int.	Max. X	Max. Y	Min. Int.	Min. X	Min. Y	CentroidX	CentroidY	Perimeter	Width	Height	SumAboveBG	PixelsAboveBG	Comment
WT	RECT- 1	222548	169.025	LocalAvg	8.16	447.908	209.974	357430	428.35	798	943.55	317	242	44.84	310	235	339	242	142	57	14	351570	750
spt3∆	RECT- 2	25.33	35.233	LocalAvg	0	35.265	9.408	28141.4	34.44	798	70.79	381	250	13.56	399	237	398	244	142	57	14	16165.7	373
med20∆	RECT- 3	151354	140.929	LocalAvg	5.55	330.596	164.567	263816	331.74	798	631.57	440	244	30.21	490	237	461	244	142	57	14	253292	684
med18∆	RECT- 4	68388.1	98.517	LocalAvg	2.51	184.217	110.786	147005	162.78	798	455.6	554	264	33.72	559	258	535	263	142	57	14	128296	533
med31∆	RECT- 5	136232	185.559	LocalAvg	4.99	356.276	221.572	284308	326.49	798	855.46	593	247	30.21	602	236	578	243	142	57	14	258880	562
med1∆	RECT- 6	172890	182.09	LocalAvg	6.34	398.744	179.647	318198	382	798	790.58	610	247	37.08	602	255	631	249	142	57	14	310471	725
med5∆	RECT- 7	264729	236.069	LocalAvg	9.71	567.809	271.239	453112	541.44	798	1071.77	707	251	41.4	721	243	692	250	142	57	14	444125	726
med15∆	RECT- 8	101907	103.118	LocalAvg	3.74	230.821	95.161	184195	224.17	798	426.07	731	250	40.61	722	242	750	249	142	57	14	179109	733
med2∆	RECT- 9	101596	111.508	LocalAvg	3.72	238.821	95.501	190580	236.52	798	460.62	788	251	52.64	840	256	812	250	142	57	14	185032	739
med3∆	RECT- 10	71909.8	85.502	LocalAvg	2.64	175.615	70.862	140140	175.7	798	335.52	851	248	11.84	903	241	873	248	142	57	14	136430	731
Ty1i
Strain
WT	RECT- 11	11192.9	118.529	LocalAvg	0.41	132.555	40.495	105779	131.85	798	250.51	359	249	13.77	368	259	339	255	142	57	14	80136.5	516
spt3∆	RECT- 12	26588.2	37.883	LocalAvg	0.97	71.201	23.536	56818.8	72.66	798	132.81	419	258	11.28	370	261	399	257	142	57	14	54712.6	726
med20∆	RECT- 13	9212.25	75.615	LocalAvg	0.34	87.16	21.88	69553.3	89.01	798	133.76	448	253	18.11	488	263	460	259	142	57	14	55415.6	566
med18∆	RECT- 14	-3156.42	47.151	LocalAvg	NA	43.195	16.741	34469.8	37.84	798	105.17	552	273	16.56	516	286	528	279	142	57	14	15050.7	231
med31∆	RECT- 15	21895.7	125.288	LocalAvg	0.8	152.726	117.807	121875	117.09	798	653.6	567	266	26.47	601	270	571	264	142	57	14	86671.9	356
med1∆	RECT- 16	9037.74	103.108	LocalAvg	0.33	114.433	26.445	91317.9	116.04	798	172.61	650	262	44.48	661	274	633	267	142	57	14	67575.9	520
med5∆	RECT- 17	12642.7	124.82	LocalAvg	0.46	140.663	36.214	112249	143.5	798	230.41	670	261	23.64	720	274	691	267	142	57	14	85622.9	534
med15∆	RECT- 18	28655.2	85.395	LocalAvg	1.05	121.304	43.281	96800.5	129.8	798	201.84	730	264	23.91	722	273	750	265	142	57	14	81631.3	569
med2∆	RECT- 19	18751.7	81.068	LocalAvg	0.69	104.566	34.741	83443.7	114.86	798	180.3	789	264	17.24	842	271	812	266	142	57	14	68595.7	552
med3∆	RECT- 20	18373.5	57.631	LocalAvg	0.67	80.656	19.328	64363.4	86.3	798	120.55	852	258	23.98	902	270	873	263	142	57	14	57876.9	663
poly a replicates pyk1 3 day exposure
pyk1
Strain	Name	Volume	Bg. Value	Bg. Type	Percent	Average	Std. Dev.	Sum	Median	Area	Max. Int.	Max. X	Max. Y	Min. Int.	Min. X	Min. Y	CentroidX	CentroidY	Perimeter	Width	Height	SumAboveBG	PixelsAboveBG	Comment
WT	RECT- 1	1.74827e+07	1021.76	LocalAvg	5.56	2209.6	1158.08	3.25209e+07	2016.94	14718	5663.34	1377	1349	250.73	1406	1302	1292	1340	578	223	66	3.06223e+07	12142
spt3∆	RECT- 2	1.7843e+07	794.501	LocalAvg	5.67	2006.82	1040.78	2.95364e+07	1776.77	14718	5239.76	1621	1346	197.55	1648	1364	1537	1338	578	223	66	2.86644e+07	13284
med20∆	RECT- 3	1.02298e+07	516.787	LocalAvg	3.25	1211.84	553.383	1.78359e+07	1106.37	14718	2836.85	1862	1337	203.8	1657	1361	1773	1331	578	223	66	1.74012e+07	13686
med18∆	RECT- 4	6.91835e+06	644.431	LocalAvg	2.2	1114.49	591.243	1.64031e+07	988.99	14718	2868.53	1925	1343	144.5	2056	1298	2013	1337	578	223	66	1.44783e+07	10555
med31∆	RECT- 5	1.2936e+07	1308.4	LocalAvg	4.11	2187.32	1129.32	3.2193e+07	1976.88	14718	5188.97	2173	1350	234.2	2140	1296	2253	1336	578	223	66	2.85479e+07	10731
med1∆	RECT- 6	5.85447e+06	1090.77	LocalAvg	1.86	1488.55	1291.69	2.19085e+07	893.39	14718	5414.93	2427	1353	229.57	2606	1319	2458	1350	578	223	66	1.64778e+07	6031
med5∆	RECT- 7	1.69322e+07	546.091	LocalAvg	5.38	1696.53	1328.38	2.49696e+07	1426.23	14718	4831.69	2718	1336	52.74	2636	1288	2741	1326	578	223	66	2.38366e+07	10564
med15∆	RECT- 8	6.12171e+06	243.057	LocalAvg	1.95	658.991	339.221	9.69903e+06	618.47	14718	1718.53	2969	1330	57.97	3065	1287	2959	1323	578	223	66	9.42054e+06	13094
med2∆	RECT- 9	1.1106e+07	316.52	LocalAvg	3.53	1071.11	602.593	1.57646e+07	981.2	14718	2610.15	3117	1331	47.28	3085	1288	3199	1325	578	223	66	1.54287e+07	13132
med3∆	RECT- 10	6.19626e+06	244.297	LocalAvg	1.97	665.296	436.444	9.79183e+06	605.16	14718	1917.84	3356	1317	56.2	3555	1275	3435	1315	578	223	66	9.17185e+06	11195
Biological Replicate 3
polya biological replicates ty1 4 hr exposure
Ty1
Strain
WT	RECT- 21	154856	176.219	LocalAvg	5.68	370.274	138.829	295479	378.5	798	637.13	310	846	34.04	358	838	328	845	142	57	14	289422	741
spt3∆	RECT- 22	762.3	34.483	LocalAvg	0.03	35.438	11.051	28279.9	35.59	798	66.79	410	850	11.61	382	837	389	845	142	57	14	18674.2	422
med20∆	RECT- 23	199238	233.457	LocalAvg	7.3	483.129	180.936	385537	490.39	798	787.48	441	848	87.97	478	839	449	846	142	57	14	371275	722
med18∆	RECT- 24	178001	204.65	LocalAvg	6.53	427.709	151.356	341312	419.83	798	695.14	494	850	96.99	537	842	509	849	142	57	14	331879	743
med31∆	RECT- 25	162700	203.561	LocalAvg	5.96	407.445	154.055	325141	409.16	798	683.19	547	851	67.24	598	858	569	851	142	57	14	309367	702
med1∆	RECT- 26	225708	302.629	LocalAvg	8.27	585.471	231.76	467206	580.64	798	1051.1	618	855	80.63	659	846	630	853	142	57	14	443646	695
med5∆	RECT- 27	124304	173.209	LocalAvg	4.56	328.979	146.96	262525	332.75	798	615.38	668	853	23.24	722	858	691	852	142	57	14	249422	672
med15∆	RECT- 28	30991	65.762	LocalAvg	1.14	104.597	36.076	83468.7	105.03	798	181.97	729	851	16.44	723	845	751	850	142	57	14	78044.7	687
med2∆	RECT- 29	43520.3	56.003	LocalAvg	1.6	110.539	37.204	88210.5	110.9	798	190.82	796	849	18.05	785	855	813	849	142	57	14	86528.7	753
med3∆	RECT- 31	16870	25.721	LocalAvg	0.62	46.862	15.781	37395.5	46.8	798	93.89	853	848	11.23	847	839	874	846	142	57	14	35769.2	719
Ty1i
Strain
WT	RECT- 32	10519.3	101.556	LocalAvg	0.39	114.738	26.97	91561.1	116.34	798	177.9	347	854	26.97	358	867	329	860	142	57	14	73144.9	574
spt3∆	RECT- 33	34206.8	55.635	LocalAvg	1.25	98.501	27.619	78603.8	102.36	798	148.84	391	862	22.12	418	867	390	862	142	57	14	76492.9	747
med20∆	RECT- 34	6879	108.389	LocalAvg	0.25	117.01	34.126	93373.6	121.91	798	210.35	471	860	29.68	479	873	451	866	142	57	14	65748.2	463
med18∆	RECT- 35	12094.7	102.614	LocalAvg	0.44	117.77	32.467	93980.5	119.49	798	179.74	531	862	22.91	539	875	510	868	142	57	14	71047.5	518
med31∆	RECT- 36	17753.9	115.64	LocalAvg	0.65	137.888	34.008	110035	143.83	798	206.57	551	862	37.25	599	875	570	868	142	57	14	88545	569
med1∆	RECT- 37	19408	176.052	LocalAvg	0.71	200.372	49.115	159897	200.86	798	311.71	646	863	54.76	659	874	631	869	142	57	14	127868	571
med5∆	RECT- 38	10228.4	94.395	LocalAvg	0.37	107.213	29.507	85555.7	112.07	798	174.6	667	866	15.24	721	873	690	870	142	57	14	67770.8	553
med15∆	RECT- 39	19734.4	51.597	LocalAvg	0.72	76.327	23.449	60908.9	80.88	798	125.75	730	866	17.93	724	874	751	867	142	57	14	53741.5	627
med2∆	RECT- 40	7913.41	37.527	LocalAvg	0.29	47.443	11.132	37859.8	49.58	798	74.79	789	864	10.78	842	871	813	866	142	57	14	32797.3	634
med3∆	RECT- 41	3975.56	17.069	LocalAvg	0.15	22.051	5.353	17596.3	22.45	798	43.11	853	859	7.01	902	869	873	863	142	57	14	15803.4	666
poly a replicates pyk1 3 day exposure
pyk1
Strain
WT	RECT- 11	2.43411e+07	1306.15	LocalAvg	7.74	2959.98	1341.41	4.3565e+07	2812.66	14718	6156.3	1226	3793	266.25	1433	3824	1319	3792	578	223	66	4.21785e+07	13229
spt3∆	RECT- 12	3.33973e+07	1796.44	LocalAvg	10.62	4065.59	1816.76	5.98374e+07	3920.49	14718	9409	1567	3795	431.21	1676	3818	1559	3786	578	223	66	5.76837e+07	13012
med20∆	RECT- 13	1.80306e+07	1501.84	LocalAvg	5.73	2726.91	1168.69	4.01346e+07	2622.85	14718	5670.61	1887	3790	259.32	1920	3744	1802	3782	578	223	66	3.77362e+07	12403
med18∆	RECT- 14	1.59827e+07	1159.07	LocalAvg	5.08	2245	880.537	3.30419e+07	2090.7	14718	4781.96	1953	3796	480.06	1934	3816	2043	3788	578	223	66	3.16122e+07	13266
med31∆	RECT- 15	2.04364e+07	1886.23	LocalAvg	6.5	3274.76	928.436	4.8198e+07	3312.2	14718	5306.87	2303	3792	830.63	2178	3811	2289	3780	578	223	66	4.65134e+07	13654
med1∆	RECT- 16	5.85293e+07	4325.95	LocalAvg	18.61	8302.66	2962.11	1.22199e+08	8351.44	14718	14813.4	2552	3796	1185.73	2646	3817	2535	3784	578	223	66	1.17053e+08	13085
med5∆	RECT- 17	1.88132e+07	2281.91	LocalAvg	5.98	3560.16	1062.72	5.23984e+07	3576.86	14718	5742.5	2802	3790	1104.07	2878	3806	2769	3777	578	223	66	4.82325e+07	12577
med15∆	RECT- 18	5.63424e+06	563.351	LocalAvg	1.79	946.164	291.221	1.39256e+07	930.46	14718	1723.11	3069	3770	165.08	3122	3798	3011	3765	578	223	66	1.34086e+07	13487
med2∆	RECT- 19	4.77689e+06	378.017	LocalAvg	1.52	702.578	227.997	1.03405e+07	698.78	14718	1451.35	3347	3760	85.53	3366	3788	3257	3755	578	223	66	1.0019e+07	13585
med3∆	RECT- 20	2.87985e+06	159.264	LocalAvg	0.92	354.933	155.48	5.2239e+06	327.73	14718	799.91	3412	3761	51.84	3609	3779	3496	3750	578	223	66	5.07761e+06	13538

## Sheet: Figure 5C
Western to detect p22/p18 using an anti p18 antibody
Imagej
Replicate1
	p22			p22/gapdh	del/wt
wt	1	116.778		0.0127242	1
spt3∆	2	25907.1		2.96053	232.67
med20∆	3	319.042		0.0214413	1.68508
med18∆	4	65.071		0.00723274	0.568426
med31∆	5	85.485		0.00495284	0.389247
med1∆	6	454.163		0.0172966	1.35935
med2∆	7	16938.1		0.88048	69.1975
med3∆	8	3775.69		0.233574	18.3567
	p18			p18/gapdh
wt	9	13995.9		1.525	1
spt3∆	10	8807.47		1.00647	0.659982
med20∆	11	17229.5		1.15791	0.759287
med18∆	12	6374.59		0.708545	0.46462
med31∆	13	11746		0.680539	0.446256
med1∆	14	17960.4		0.684012	0.448533
med2∆	15	27017.5		1.40443	0.920938
med3∆	16	16509.2		1.0213	0.669707
	gapdh
wt	1	9177.66
spt3∆	2	8750.83
med20∆	3	14879.8
med18∆	4	8996.73
med31∆	5	17259.8
med1∆	6	26257.4
med2∆	7	19237.3
med3∆	8	16164.9
Replicate 2
	p22			p22/gapdh	del/wt
wt	1	184.385		0.013576	1
spt3∆	2	20099.7		2.61423	192.562
med20∆	3	40.95		0.00327805	0.241459
med31∆	4	102.142		0.00488317	0.359691
med1∆	5	455.355		0.0151566	1.11642
med5∆	6	719.648		0.026877	1.97975
med16∆	7	1076.01		0.0378126	2.78525
med2∆	8	9118.76		0.337829	24.8842
med3∆	9	5964.28		0.231871	17.0795
	p18			p18/gapdh
wt	10	9316.05		0.685928	1
spt3∆	11	2348.26		0.305421	0.445267
med20∆	12	10339.4		0.827672	1.20665
med31∆	13	5537.35		0.264728	0.385941
med1∆	14	9176.2		0.305431	0.445282
med5∆	15	13194.1		0.492765	0.718392
med16∆	16	15824		0.556078	0.810695
med2∆	17	19211.5		0.71174	1.03763
med3∆	18	17569		0.683024	0.995766
	gapdh
wt	1	13581.7
spt3∆	2	7688.59
med20∆	3	12492.2
med31∆	4	20917.1
med1∆	5	30043.4
med5∆	6	26775.6
med16∆	7	28456.5
med2∆	8	26992.3
med3∆	9	25722.4
Replicate 3
	p22			p22/gapdh
wt	1	1227.72		0.0662922	1
spt3∆	2	20790.1		1.16062	17.5077
med20∆	3	108.849		0.00427164	0.0644366
med31∆	4	185.263		0.00876247	0.13218
med1∆	5	579.991		0.0239203	0.360832
med5∆	6	1272.67		0.0583168	0.879694
med16∆	7	1440.79		0.0548885	0.827979
med2∆	8	4023.64		0.173255	2.6135
med3∆	9	4553.93		0.136113	2.05323
	p18			p18/gapdh
wt	10	3447.22		0.186137	1
spt3∆	11	7171.18		0.400336	2.15076
med20∆	12	8539.42		0.335118	1.80039
med31∆	13	8436.15		0.399008	2.14363
med1∆	14	5769.12		0.237934	1.27827
med5∆	15	4525.93		0.207389	1.11418
med16∆	16	13118.9		0.49978	2.68501
med2∆	17	14738.5		0.634628	3.40947
med3∆	18	13697.7		0.409412	2.19952
	gapdh
wt	1	18519.8
spt3∆	2	17912.9
med20∆	3	25481.8
med31∆	4	21142.8
med1∆	5	24246.8
med5∆	6	21823.4
med16∆	7	26249.4
med2∆	8	23223.9
med3∆	9	33456.9
					average n=3	del/wt	standard dev
				WT	1	1	0
				spt3Δ	147.58	147.58	114.417
				med20Δ	0.66366	0.66366	0.888996
				med31Δ	0.293706	0.293706	0.140664
				med1Δ	0.945535	0.945535	0.520732
				med2Δ	32.2318	32.2318	33.8946
				med3Δ	12.4965	12.4965	9.06663
					average n=3	del/wt	standard dev
				WT	1	1	0
				spt3Δ	1.08534	0.714302	0.928908
				med20Δ	1.25544	0.968144	0.522261
				med31Δ	0.991941	0.572484	0.997845
				med1Δ	0.724028	0.510585	0.479991
				med2Δ	1.78934	0.577442	1.40428
				med3Δ	1.28833	1.02638	0.805779
Additional Film Exposure time points
antip18 3 sec exposure				Replicate 1
	p22
wt	1	52.607
spt3∆	2	12046.4
med20∆	3	35.657
med18∆	4	39.485
med31∆	5	15.828
med1∆	7	35.243
med2∆	8	1949.15
med3∆	9	272.698
	p18
wt	10	1847.15
spt3∆	11	625.941
med20∆	12	3344.03
med18∆	13	398.627
med31∆	14	936.062
med1∆	15	2819.4
med2∆	16	11862.5
med3∆	17	2845.38
antip18 5 sec exposure
	p22			Replicate 1
wt	1	38.192
spt3∆	2	18959.9
med20∆	3	132.263
med18∆	5	17.95
med31∆	6	34.657
med1∆	7	177.142
med2∆	8	11380.9
med3∆	9	1627.79
	p18
wt	10	9445.37
spt3∆	11	4811.28
med20∆	12	12338.2
med18∆	13	3453.52
med31∆	14	7243.78
med1∆	15	12014.4
med2∆	16	21354.1
med3∆	17	12085.8
antip18 10 sec exposure				Replicate 1
	p22
wt	1	92.021
spt3∆	2	20599.7
med20∆	3	331.941
med18∆	4	101.971
med31∆	5	181.406
med1∆	6	392.577
med2∆	7	13459.2
med3∆	8	3314.57
	p18
wt	9	11624.3
spt3∆	10	7483.18
med20∆	11	14194.6
med18∆	12	5323.98
med31∆	13	9541.12
med1∆	14	14511.2
med2∆	15	22261.5
med3∆	16	13894.3
antip18 30 sec exposure				Replicate 1
	p22
wt	1	258.042
spt3∆	2	26698.5
med20∆	3	1085.01
med18∆	4	348.335
med31∆	5	266.284
med1∆	6	1412.08
med2∆	7	18777.9
med3∆	8	9066.42
	p18
wt	9	17876.3
spt3∆	10	13814.3
med20∆	11	20685
med18∆	12	11228.1
med31∆	13	15927.8
med1∆	14	22055.9
med2∆	15	31194.6
med3∆	16	20884
anti gapdh 1 min exposure				Replicate 1
	gapdh
wt	1	1837.72
spt3∆	2	1018.23
med20∆	3	6358.4
med18∆	4	2026.55
med31∆	5	9108.47
med1∆	6	16076
med2∆	7	9985.12
med3∆	8	6346.93
anti gapdh 2 min exposure				Replicate 1
	gapdh
wt	1	5950.35
spt3∆	2	4694.81
med20∆	3	11252
med18∆	4	5516.93
med31∆	5	13787.3
med1∆	6	22724.9
med2∆	7	15358.4
med3∆	8	11339.7
anti gapdh 5 min exposure				Replicate 1
	gapdh
wt	1	9980.15
spt3∆	2	9214.2
med20∆	3	15810.6
med18∆	4	9365.61
med31∆	5	17866.6
med1∆	6	27686
med2∆	7	20950.3
med3∆	8	17086.5
anti gapdh 10 min exposure				Replicate 1
	gapdh
wt	1	9522.83
spt3∆	2	8955
med20∆	3	14135.8
med18∆	4	9514.12
med31∆	5	16617.5
med1∆	6	24319.9
med2∆	7	18090
med3∆	8	15596.3
anti p18 10 sec exposure				Replicates 2 and 3
	p22	replicate 2		replicate 3
wt	1	214.506		1	1553.31
spt3∆	2	23782.7		2	28327.5
med20∆	3	48.657		3	135.092
med31∆	4	31.657		4	255.335
med1∆	5	334.042		5	903.255
med5∆	6	934.477		6	1647.5
med16∆	7	1334.79		7	1815.62
med2∆	8	10876.5		8	5237.83
med3∆	9	7442.37		9	6443.54
	p18
wt	10	10956.8		10	4803.52
spt3∆	11	2966.33		11	10523.4
med20∆	12	12511.4		12	12606.8
med31∆	13	6468.54		13	12082.1
med1∆	14	10868.4		14	8134.15
med5∆	15	15655.3		15	6409.54
med16∆	16	22878.8		16	18108.2
med2∆	17	22404.8		17	20322.5
med3∆	18	20889.1		18	19678.8
anti p18 30 sec exposure
	p22	replicate 2		replicate 3
wt	1	425.284		1	6270.71
spt3∆	2	25935.7		2	30556.5
med20∆	3	348.456		3	468.527
med31∆	4	321.456		4	1134.33
med1∆	5	2040.22		5	3089.54
med5∆	6	4064.88		6	5390.44
med16∆	7	4809.12		7	6860.63
med2∆	8	13847.8		8	12352.8
med3∆	9	12050.9		9	15820.4
	p18
wt	10	16043.7		10	12277.3
spt3∆	11	8691.68		11	15857.3
med20∆	12	16247		12	21270.5
med31∆	13	12348.5		13	20935.7
med1∆	14	16137.4		14	16857
med5∆	15	19794.9		15	15315.4
med16∆	16	25857.8		16	26991.4
med2∆	17	27433.4		17	29737.1
med3∆	18	24591.6		18	29334.6
anti p18 1 min exposure
	p22	replicate 2		replicate 3
wt	1	908.648		1	7368.56
spt3∆	2	23731		2	14879.6
med20∆	3	544.184		3	671.74
med31∆	4	880.841		4	1387.05
med1∆	5	3515.66		5	3031.27
med5∆	6	5101.2		6	4460.94
med16∆	7	5598.1		7	4488.48
med2∆	8	10587.4		8	9344.84
med3∆	9	10862.7		9	11696.7
	p18
wt	10	16709		10	13148
spt3∆	11	10268		11	10141.7
med20∆	12	16942.9		12	18271.5
med31∆	13	13404.6		13	17529.3
med1∆	14	16727.7		14	14515.9
med5∆	15	20145.1		15	14525.4
med16∆	16	24534.6		16	21736.2
med2∆	17	24821.3		17	24698.9
med3∆	18	23911.8		18	25060.4
anti gapdh 1 min exposure
	gapdh	replicate 2		replicate 3
wt	1	7686.54		1	12763.8
spt3∆	2	2957.03		2	11934.1
med20∆	3	6864.05		3	19720.5
med31∆	4	15011.6		4	15234.5
med1∆	5	24506.8		5	18071.8
med5∆	6	21216.8		6	15788.1
med16∆	7	24263.6		7	19818.5
med2∆	8	22311.3		8	16191.2
med3∆	9	20764.8		9	21168.9
anti gapdh 5 min exposure
	gapdh	replicate 2		replicate 3
wt	1	14600.1		1	19347.8
spt3∆	2	8348.37		2	19074
med20∆	3	12380.8		3	27410.3
med31∆	4	23304		4	22563.7
med1∆	5	33034.3		5	25656.2
med5∆	6	29277.8		6	23203.8
med16∆	7	30946.4		7	27614
med2∆	8	28961		8	24192.3
med3∆	9	28038.6		9	29074.6
anti gapdh 10 min exposure
	gapdh	replicate 2		replicate 3
wt	1	16117.5		1	24468.9
spt3∆	2	9571.49		2	24128.9
med20∆	3	14152.2		3	34837.4
med31∆	4	24397.6		4	29221.5
med1∆	5	34321.4		5	32714.4
med5∆	6	31795.1		6	28652.8
med16∆	7	32209.9		7	33484.4
med2∆	8	31271.8		8	28693.2
med3∆	9	29855.2		9	34363.4

## Sheet: Figure 7B
PCR for Ty1/Ty1i in cDNA made from strains carrying a plasmid based pGTy1∆POL element (plasmid pBJC80)
Replicate 1										Replicate 1
primer set	strain	cycle number		imagej quantification						Cycle Number	Ty1	Ty1i	ACT1
Ty1	WT (+PBJC80)	20	2	2.414						12			159.991
Ty1	WT (+PBJC80)	22	3	110.899						14			176.749
Ty1	WT (+PBJC80)	24	4	920.163						16		4.121	819.548
Ty1	WT (+PBJC80)	26	5	1569.28						18		136.042	2581.9
Ty1	WT (+PBJC80)	28	6	3569.41						20	2.414	887.719	2544.88
Ty1	WT (+PBJC80)	30	7	5532.65						22	110.899	1262.6	8110.68
Ty1i	WT (+PBJC80)	16	1	4.121						24	920.163	2431.86
Ty1i	WT (+PBJC80)	18	2	136.042						26	1569.28	4584.15
Ty1i	WT (+PBJC80)	20	3	887.719						28	3569.41
Ty1i	WT (+PBJC80)	22	4	1262.6						30	5532.65
Ty1i	WT (+PBJC80)	24	5	2431.86
Ty1i	WT (+PBJC80)	26	6	4584.15
ACT1	WT (+PBJC80)	12	1	159.991
ACT1	WT (+PBJC80)	14	2	176.749
ACT1	WT (+PBJC80)	16	3	819.548
ACT1	WT (+PBJC80)	18	4	2581.9
ACT1	WT (+PBJC80)	20	5	2544.88
ACT1	WT (+PBJC80)	22	6	8110.68
										Replicate 2
										Cycle Number	Ty1	Ty1i	ACT1
Replicate 2										12			17.364
Ty1	WT (+PBJC80)	20	3	8.536						14			28.899
Ty1	WT (+PBJC80)	22	4	331.163						16		82.113	723.284
Ty1	WT (+PBJC80)	24	5	453.577						18		178.284	543.79
Ty1	WT (+PBJC80)	26	6	2858.55						20	8.536	638.598	3527.89
Ty1	WT (+PBJC80)	28	7	3731.84						22	331.163	1326.08	6757.89
Ty1	WT (+PBJC80)	30	8	6549.4						24	453.577	4249.28
Ty1i	WT (+PBJC80)	16	1	82.113						26	2858.55	5040.71
Ty1i	WT (+PBJC80)	18	2	178.284						28	3731.84
Ty1i	WT (+PBJC80)	20	3	638.598						30	6549.4
Ty1i	WT (+PBJC80)	22	4	1326.08
Ty1i	WT (+PBJC80)	24	5	4249.28
Ty1i	WT (+PBJC80)	26	6	5040.71
ACT1	WT (+PBJC80)	12	1	17.364						DNA Control
ACT1	WT (+PBJC80)	14	4	28.899						Cycle Number	Ty1	Ty1i	ACT1
ACT1	WT (+PBJC80)	16	6	723.284						12
ACT1	WT (+PBJC80)	18	7	543.79						14
ACT1	WT (+PBJC80)	20	8	3527.89						16
ACT1	WT (+PBJC80)	22	9	6757.89						18
										20
										22	267.213	818.77	96.778
										24	173.385	529.648	48.364
DNA Control	PCR with 10ng genomic DNA	cycle number								26	384.335	2642.62	576.749
Ty1	WT (+PBJC80)	22	6	267.213						28	755.527	4846.93	3796.59
Ty1	WT (+PBJC80)	24	7	173.385						30	5460.96	5675.05	8495
Ty1	WT (+PBJC80)	26	8	384.335
Ty1	WT (+PBJC80)	28	9	755.527
Ty1	WT (+PBJC80)	30	10	5460.96
Ty1i	WT (+PBJC80)	22	9	818.77
Ty1i	WT (+PBJC80)	24	10	529.648
Ty1i	WT (+PBJC80)	26	11	2642.62
Ty1i	WT (+PBJC80)	28	12	4846.93
Ty1i	WT (+PBJC80)	30	13	5675.05
ACT1	WT (+PBJC80)	22	1	96.778
ACT1	WT (+PBJC80)	24	2	48.364
ACT1	WT (+PBJC80)	26	3	576.749
ACT1	WT (+PBJC80)	28	4	3796.59
ACT1	WT (+PBJC80)	30	5	8495

## Sheet: Figure 7D
Northern quantification polyA+ RNA from strains contianing pGTy1∆POL measured on Typhoon Scanner
ImageQuant 5.2
Biological Replicate 1-3
Ty1																												Ty1/pyk1	Ty1i/pyk1	pgTy1/pyk1		Ty1/pyk1	Ty1i/pyk1	pgTy1/pyk1			Ty1	Ty1i	pGTy1	Ty1 Stdev	Ty1i stdev	pGTy1 Stdev	Ty1	Ty1i	pGTy1	Ty1 stdev	Ty1i stdev	pGTy1 stdev
JC3212+pBJC80	Name	Volume	Bg. Value	Bg. Type	Percent	Average	Std. Dev.	Sum	Median	Area	Max. Int.	Max. X	Max. Y	Min. Int.	Min. X	Min. Y	CentroidX	CentroidY	Perimeter	Width	Height	SumAboveBG	PixelsAboveBG	Comment			WT	0.349636	0.00186296	0.0147076		1	1	1		WT	1.43609	0.0437038	0.0252497	0.953146	0.0391005	0.00973889	1	1	1	0	0	0
WT	RECT- 1	8.44298e+06	779.115	LocalAvg	0.18	1340.93	707.7	2.01515e+07	1274.74	15028	3747.97	432	1047	106.45	228	1004	353	1039	578	221	68	1.79284e+07	10870				spt3∆	-0.0153424	0.14316	0.0331699		-0.043881	76.8457	2.25529		spt3∆	-0.0426173	0.181286	0.0308516	0.0263283	0.0646746	0.00252506	-0.0339905	27.9322	1.4122	0.0117957	42.3925	0.747506
spt3∆	RECT- 2	-585715	364.118	LocalAvg	NA	325.143	168.453	4.88626e+06	292.76	15028	1113.26	687	1057	43.02	555	994	602	1034	578	221	68	2.60832e+06	5094				med20∆	2.02627	0.0671375	0.0377794		5.79536	36.0382	2.5687		med20∆	1.71901	0.062906	0.0441295	0.68939	0.0325815	0.00976427	2.44559	12.7541	1.8826	2.91279	20.1787	0.601474
med20∆	RECT- 3	8.90747e+07	4433.47	LocalAvg	1.86	10360.7	5334.14	1.55701e+08	9506.92	15028	26562.3	930	1055	1498.49	723	1016	845	1051	578	221	68	1.48811e+08	13186				med31∆	2.9291	0.103759	0.031663		8.37758	55.6959	2.15283		med31∆	2.21871	0.0759728	0.0395739	0.61539	0.0276874	0.0079104	3.42355	19.2067	1.69001	4.29082	31.6005	0.495649
med31∆	RECT- 4	1.12355e+08	6343.24	LocalAvg	2.35	13819.6	6303.1	2.07681e+08	12950.4	15028	35948.2	1169	1056	3246.64	968	1016	1085	1051	578	221	68	2.00533e+08	13751				med1∆	1.23624	0.0289792	0.0507199		3.53579	15.5555	3.44855		med1∆	1.06212	0.0244237	0.038556	0.15787	0.0066432	0.0159986	1.50775	5.41286	1.89729	1.7564	8.78379	1.44024
med1∆	RECT- 5	1.42256e+08	11715.4	LocalAvg	2.98	21181.4	8046.11	3.18315e+08	20573.5	15028	41046.8	1411	1045	3531.64	1438	1011	1326	1046	578	221	68	2.99247e+08	13088				med5∆	1.6459	0.0237243	0.0212519		4.70747	12.7347	1.44496		med5∆	1.24812	0.0296505	0.0210031	0.5418	0.013663	0.0163424	1.93556	4.56838	0.983546	2.4139	7.0728	0.736799
med5∆	RECT- 6	2.87463e+08	17537.9	LocalAvg	6.01	36666.4	14908.4	5.51023e+08	35473.8	15028	72416.7	1645	1050	8666.97	1671	1011	1563	1047	578	221	68	5.30823e+08	13711				med2∆	1.17983	0.272159	0.0354898		3.37444	146.09	2.41303		med2∆	1.19917	0.334274	0.196956	0.0774726	0.0818359	0.139844	1.53637	52.8232	6.94971	1.59413	80.8056	4.07394
med2∆	RECT- 7	8.02148e+07	11140.4	LocalAvg	1.68	16478.1	5304.57	2.47633e+08	16244.8	15028	30869.3	1710	1044	5522.03	1915	1000	1802	1037	578	221	68	2.19267e+08	12020				med3∆	2.4599	0.218479	0.297184		7.03561	117.275	20.2061		med3∆	1.7468	0.237993	0.245316	1.00848	0.0275966	0.0733526	3.80069	60.261	12.9554	4.57486	80.6305	10.2542
med3∆	RECT- 8	1.81694e+08	15324.3	LocalAvg	3.8	27414.7	10208.1	4.11987e+08	26268.6	15028	54240.8	2132	1047	7752.5	1929	1005	2045	1041	578	221	68	3.86427e+08	13152				WT	2.13161	0.0499321	0.0271307		1	1	1
WT	RECT- 9	3.8947e+08	28123.7	LocalAvg	8.15	54040	22222.1	8.12114e+08	52308.4	15028	99999.9	2350	1042	8138.53	2400	999	2287	1035	578	221	68	7.68335e+08	13089				spt3∆	-0.0446258	0.25596	0.031224		-0.0209352	5.12617	1.15087
spt3∆	RECT- 10	-1.10423e+07	7593.08	LocalAvg	NA	6858.29	1874.81	1.03066e+08	6937.17	15028	12449.9	2439	1061	2933.9	2560	994	2516	1032	578	221	68	4.87124e+07	5511				med20∆	2.20134	0.093165	0.0392362		1.03271	1.86583	1.44619
med20∆	RECT- 11	4.80165e+08	30763.9	LocalAvg	10.05	62715.3	24683.6	9.42485e+08	59906.8	15028	99999.9	2675	1039	11468.2	2830	1020	2759	1027	578	221	68	9.15767e+08	14023				med31∆	1.87812	0.0483854	0.0474838		0.881078	0.969023	1.75019
med31∆	RECT- 12	5.04671e+08	28535.3	LocalAvg	10.56	62117.3	26463.2	9.33499e+08	60407.5	15028	99999.9	2921	1033	10120.4	3116	982	3004	1016	578	221	68	9.01879e+08	13723				med1∆	1.0218	0.016801	0.0445149		0.479357	0.336478	1.64076
med1∆	RECT- 13	3.31362e+08	18417.8	LocalAvg	6.93	40467.4	20044.3	6.08144e+08	37877.2	15028	97736	3151	1012	7349.81	3355	972	3233	1007	578	221	68	5.7756e+08	12965				med5∆	0.631049	0.0199512	0.0372197		0.296043	0.399566	1.37187
med5∆	RECT- 14	1.68244e+08	11251.7	LocalAvg	3.52	22447	10371.6	3.37334e+08	19642.5	15028	45231	3552	999	3421.85	3605	1038	3493	1001	578	221	68	3.27701e+08	13926				med2∆	1.13319	0.427003	0.279323		0.531613	8.55167	10.2955
med2∆	RECT- 15	1.62674e+08	14630.1	LocalAvg	3.4	25454.8	9272.74	3.82535e+08	24310.2	15028	44518.1	3651	1003	5327.99	3630	960	3743	996	578	221	68	3.59909e+08	13053				WT	1.82703	0.0793163	0.033911		1	1	1
WT	RECT- 16	7.27448e+07	4008.72	LocalAvg	1.52	8849.34	3727.21	1.32988e+08	8324.99	15028	18451	955	3428	1067.71	989	3393	881	3425	578	221	68	1.2977e+08	14004				spt3∆	-0.0678839	0.144737	0.0281611		-0.0371552	1.82481	0.830442
spt3∆	RECT- 17	-3.96576e+06	1815.53	LocalAvg	NA	1551.64	747.793	2.3318e+07	1434.58	15028	4622.12	1227	3415	408.32	1070	3377	1137	3414	578	221	68	10907194	4362				med20∆	0.929411	0.0284155	0.0553729		0.5087	0.358255	1.63289
med20∆	RECT- 18	1.78343e+08	16669.8	LocalAvg	3.73	28537.2	9002.1	4.28857e+08	28149.9	15028	49109.6	1443	3418	8144.75	1252	3375	1368	3410	578	221	68	4.08614e+08	13606				med31∆	1.84892	0.0757739	0.039575		1.01198	0.955338	1.16703
med31∆	RECT- 19	3.33727e+08	21519	LocalAvg	6.98	43726	15706.5	6.57114e+08	43014.8	15028	85103	1695	3403	10033.1	1490	3369	1605	3404	578	221	68	6.40105e+08	14106				med1∆	0.928319	0.0274907	0.0204331		0.508102	0.346596	0.60255
med1∆	RECT- 20	181990335	13020.7	LocalAvg	3.81	25130.8	9685.23	3.77666e+08	23907.6	15028	50228.5	1938	3394	5397.69	1956	3429	1848	3397	578	221	68	3.67639e+08	14118				med5∆	1.46741	0.045276	0.00453768		0.803165	0.570829	0.133811
med5∆	RECT- 21	2.81904e+08	19475.4	LocalAvg	5.9	38234	13454.7	5.7458e+08	37076.2	15028	70510.4	1991	3398	8362.79	1975	3358	2085	3393	578	221	68	5.59852e+08	14166				med2∆	1.28448	0.303659	0.276056		0.703039	3.82846	8.14061
med2∆	RECT- 22	1.0639e+08	13882.1	LocalAvg	2.23	20961.5	5106.18	3.15009e+08	20724.1	15028	31728.2	2243	3388	6655.18	2439	3353	2327	3387	578	221	68	2.97358e+08	13607				med3∆	1.0337	0.257506	0.193448		0.565779	3.24657	5.70457
med3∆	RECT- 23	1.38254e+08	17003.9	LocalAvg	2.89	26203.7	7326.34	3.93789e+08	25943.2	15028	44236.2	2484	3389	6404.41	2684	3346	2569	3382	578	221	68	3.65435e+08	13102
Ty1i
WT	RECT- 24	44986.5	544.46	LocalAvg	0	547.453	234.884	8.22713e+06	496.83	15028	1555.08	435	1100	59.88	228	1128	359	1109	578	221	68	4.83138e+06	6285
spt3∆	RECT- 25	5.46533e+06	633.21	LocalAvg	0.11	996.886	459.452	1.49812e+07	903.31	15028	2824.37	684	1108	176.43	480	1140	606	1106	578	221	68	1.32356e+07	11678
med20∆	RECT- 26	2.95137e+06	2912.14	LocalAvg	0.06	3108.53	1043.33	4.67151e+07	3008.33	15028	7027.06	910	1090	860.31	723	1157	845	1119	578	221	68	3.10448e+07	8007
med31∆	RECT- 27	3.97999e+06	3881.53	LocalAvg	0.08	4146.37	1118.06	6.23117e+07	4165.14	15028	8086.35	1166	1092	1324.96	967	1156	1084	1120	578	221	68	4.31732e+07	8770
med1∆	RECT- 28	3.33468e+06	6167.74	LocalAvg	0.07	6389.64	2004.99	9.60235e+07	6052.84	15028	11840.4	1392	1090	1772.12	1436	1155	1332	1118	578	221	68	5.89785e+07	7241
med5∆	RECT- 29	4.14354e+06	10033.5	LocalAvg	0.09	10309.2	2099.69	1.54927e+08	9979.32	15028	17711	1627	1090	2964.61	1445	1157	1558	1120	578	221	68	8.83368e+07	7350
med2∆	RECT- 30	1.85037e+07	7893.79	LocalAvg	0.39	9125.07	2587.08	1.37132e+08	9629.7	15028	14732.9	1873	1104	3882.58	1916	1146	1809	1108	578	221	68	1.04301e+08	9646
med3∆	RECT- 31	1.61373e+07	11218.6	LocalAvg	0.34	12292.4	3259.59	1.8473e+08	12402.3	15028	22004.1	2133	1081	5545.63	2154	1145	2048	1108	578	221	68	1.30896e+08	9030
WT	RECT- 32	9.12316e+06	15360.5	LocalAvg	0.19	15967.6	4510.07	2.39961e+08	15295.7	15028	28815.7	2369	1085	5524.08	2169	1152	2280	1114	578	221	68	1.47517e+08	7455
spt3∆	RECT- 33	6.33356e+07	8544.36	LocalAvg	1.33	12758.9	4745.75	1.9174e+08	13600.4	15028	23261.5	2616	1090	3167.75	2633	1135	2522	1096	578	221	68	1.64999e+08	10843
med20∆	RECT- 34	2.03215e+07	19100.1	LocalAvg	0.43	20452.4	6423.81	3.07358e+08	19900.5	15028	37633.3	2683	1068	6296.7	2877	1134	2762	1096	578	221	68	2.04794e+08	7979
med31∆	RECT- 35	1.30017e+07	15901.5	LocalAvg	0.27	16766.6	5007.64	2.51969e+08	15846.5	15028	31544.2	2914	1068	6528.64	2891	1135	3000	1096	578	221	68	1.57625e+08	7473
med1∆	RECT- 36	5.44842e+06	13246.3	LocalAvg	0.11	13608.9	4099.52	2.04514e+08	13044.8	15028	27095.4	3167	1051	2771.11	3367	1095	3244	1081	578	221	68	1.22356e+08	7244
med5∆	RECT- 37	5.31917e+06	7073.9	LocalAvg	0.11	7427.85	1410.69	1.11626e+08	7319.1	15028	11552.5	3400	1064	2412.5	3606	1114	3490	1093	578	221	68	7.2056e+07	8608
med2∆	RECT- 38	6.12977e+07	13794.8	LocalAvg	1.28	17873.7	4416.61	2.68606e+08	19026.9	15028	25938.8	3657	1051	6707.05	3851	1090	3741	1057	578	221	68	2.25151e+08	11260
WT	RECT- 39	3.15804e+06	2626.43	LocalAvg	0.07	2836.58	694.539	4.26281e+07	2760.96	15028	5095.01	961	3478	670.27	763	3534	878	3507	578	221	68	2.83149e+07	8544
spt3∆	RECT- 40	8.45553e+06	2135.83	LocalAvg	0.18	2698.48	1128.13	4.05527e+07	2696.12	15028	5202.89	1032	3479	381.73	1002	3526	1116	3486	578	221	68	3.16911e+07	9076
med20∆	RECT- 41	5.45259e+06	9068.85	LocalAvg	0.11	9431.68	3056.27	1.41739e+08	8823.04	15028	17560.8	1440	3461	2889.99	1476	3526	1368	3488	578	221	68	8.71034e+07	7169
med31∆	RECT- 42	1.36771e+07	11077.5	LocalAvg	0.29	11987.6	4059.3	1.8015e+08	11573.3	15028	22520.7	1680	3449	3213.72	1716	3516	1608	3477	578	221	68	1.21219e+08	7946
med1∆	RECT- 43	5.38935e+06	7208.63	LocalAvg	0.11	7567.26	1988.48	1.13721e+08	7315.56	15028	12741	1927	3443	2350.58	1959	3510	1850	3472	578	221	68	7.13908e+07	7782
med5∆	RECT- 44	8.69796e+06	13717	LocalAvg	0.18	14295.7	3746.18	2.14836e+08	14052.9	15028	25743.7	2165	3426	4399.81	1975	3486	2087	3455	578	221	68	1.3697e+08	7954
med2∆	RECT- 45	2.51512e+07	10825.2	LocalAvg	0.53	12498.8	3266.04	1.87832e+08	12883	15028	18165.5	2244	3428	3878.28	2445	3491	2332	3455	578	221	68	1.39092e+08	9480
med3∆	RECT- 46	3.44408e+07	13537	LocalAvg	0.72	15828.7	4501.69	2.37874e+08	16373.4	15028	24267.2	2483	3425	3540.66	2690	3485	2574	3450	578	221	68	1.80792e+08	9663
pGTy1∆POL
WT	RECT- 47	355158	261.435	LocalAvg	0.01	285.068	89.967	4.284e+06	278.54	15028	738.71	431	1383	9.72	228	1396	351	1362	578	221	68	3.02729e+06	8873
spt3∆	RECT- 48	1.2663e+06	241.572	LocalAvg	0.03	325.835	129.873	4.89665e+06	302.52	15028	1005.55	685	1373	46.15	482	1398	604	1368	578	221	68	4.1074e+06	10883
med20∆	RECT- 49	1.66079e+06	949.899	LocalAvg	0.03	1060.41	272.835	1.59359e+07	1041.73	15028	2093.85	926	1343	238.44	958	1397	853	1367	578	221	68	11973446	9972
med31∆	RECT- 50	1.21453e+06	1397.24	LocalAvg	0.03	1478.06	255.869	2.22123e+07	1458.71	15028	2451.27	1165	1329	540.16	1196	1339	1090	1356	578	221	68	1.50289e+07	9239
med1∆	RECT- 51	5.83641e+06	2487.08	LocalAvg	0.12	2875.45	571.446	4.32122e+07	2852.3	15028	4881.67	1409	1368	750.38	1437	1357	1328	1363	578	221	68	3.82398e+07	12568
med5∆	RECT- 52	3.71173e+06	3576.36	LocalAvg	0.08	3823.35	785.192	5.74573e+07	3781.83	15028	6827.32	1648	1312	901.66	1446	1378	1563	1344	578	221	68	4.09812e+07	9690
med2∆	RECT- 53	2.4129e+06	2390.33	LocalAvg	0.05	2550.89	508.347	3.83348e+07	2508.28	15028	4612.75	1893	1312	901.24	1919	1347	1810	1344	578	221	68	2.6532e+07	9355
med3∆	RECT- 54	2.19507e+07	4039.77	LocalAvg	0.46	5500.42	1317.6	8.26603e+07	5299.84	15028	10277.8	2134	1358	1796.01	2159	1347	2051	1357	578	221	68	7.7887e+07	13585
WT	RECT- 55	4.95708e+06	6195.72	LocalAvg	0.1	6525.57	1381.44	9.80663e+07	6768.18	15028	9568.89	2197	1348	1916.02	2414	1388	2297	1356	578	221	68	8.39359e+07	11833
spt3∆	RECT- 56	7.72615e+06	3018.91	LocalAvg	0.16	3533.03	478.523	5.30944e+07	3547.23	15028	5289.8	2612	1317	1875.79	2639	1313	2529	1344	578	221	68	47490362	12982
med20∆	RECT- 57	8.55835e+06	7234.79	LocalAvg	0.18	7804.28	1189.6	1.17283e+08	7672.55	15028	12383.9	2676	1307	3948.17	2657	1367	2769	1338	578	221	68	8.60354e+07	10280
med31∆	RECT- 58	1.27594e+07	7065.88	LocalAvg	0.27	7914.93	1370.88	1.18945e+08	7960.33	15028	11577.8	2926	1302	2198.64	3128	1364	3013	1334	578	221	68	1.06726e+08	12823
med1∆	RECT- 59	1.44358e+07	8316.24	LocalAvg	0.3	9276.83	1950.66	1.39412e+08	9235.87	15028	13902.9	3333	1326	1798.93	3371	1315	3258	1334	578	221	68	1.23033e+08	12438
med5∆	RECT- 60	9.92313e+06	6688.11	LocalAvg	0.21	7348.42	1074.42	1.10432e+08	7405.49	15028	10673	3406	1284	3052.37	3610	1283	3495	1316	578	221	68	9.26267e+07	11985
med2∆	RECT- 61	4.00978e+07	7614.95	LocalAvg	0.84	10283.2	2206.86	1.54535e+08	10321.2	15028	16744.4	3837	1309	2230.44	3862	1282	3752	1307	578	221	68	1.48957e+08	14001
WT	RECT- 62	1.35019e+06	1363.57	LocalAvg	0.03	1453.41	304.584	2.18418e+07	1476.68	15028	2504.83	959	3678	302.76	997	3685	888	3709	578	221	68	1.67424e+07	10463
spt3∆	RECT- 63	1.64517e+06	751.71	LocalAvg	0.03	861.184	180.414	1.29419e+07	859.1	15028	1510.8	1182	3735	306.13	1049	3686	1131	3717	578	221	68	1.01391e+07	10688
med20∆	RECT- 64	10625392	3721.73	LocalAvg	0.22	4428.77	882.86	6.65556e+07	4469.61	15028	7342.72	1450	3678	1069.06	1478	3716	1372	3709	578	221	68	6.13067e+07	13145
med31∆	RECT- 65	7.14323e+06	3506.62	LocalAvg	0.15	3981.94	819.696	5.98406e+07	4010.82	15028	6205.09	1693	3665	806.95	1720	3699	1613	3698	578	221	68	5.3799e+07	12716
med1∆	RECT- 66	4.00575e+06	3796.32	LocalAvg	0.08	4062.87	641.121	6.10568e+07	4161.58	15028	5557.96	1927	3709	1317.44	1967	3719	1855	3693	578	221	68	5.13572e+07	11929
med5∆	RECT- 67	871732	4167.09	LocalAvg	0.02	4225.1	818.058	6.34948e+07	4361.46	15028	6445.32	2177	3656	1243.41	2212	3674	2103	3686	578	221	68	4.65942e+07	10077
med2∆	RECT- 68	2.28649e+07	5278.83	LocalAvg	0.48	6800.32	1255.07	1.02195e+08	6999.34	15028	10029	2247	3680	1830.07	2450	3718	2335	3687	578	221	68	9.80051e+07	13838
med3∆	RECT- 69	2.58731e+07	6031.74	LocalAvg	0.54	7753.4	1751.41	1.16518e+08	8066.52	15028	10987.4	2491	3697	941.85	2693	3647	2579	3682	578	221	68	1.12524e+08	13749
pyk1
	Name	Volume	Bg. Value	Bg. Type	Percent	Average	Std. Dev.	Sum	Median	Area	Max. Int.	Max. X	Max. Y	Min. Int.	Min. X	Min. Y	CentroidX	CentroidY	Perimeter	Width	Height	SumAboveBG	PixelsAboveBG	Comment
WT	RECT- 1	2.41479e+07	1172.01	LocalAvg	0.73	2778.88	1543.27	4.17609e+07	2520.04	15028	7765.86	362	1471	342.38	176	1492	289	1462	578	221	68	3.95811e+07	12558
spt3∆	RECT- 2	3.81763e+07	2079.61	LocalAvg	1.16	4619.95	2452.36	6.94286e+07	4244.75	15028	12964.6	613	1474	502.69	550	1426	533	1465	578	221	68	6.58776e+07	12595
med20∆	RECT- 3	4.396e+07	2541.24	LocalAvg	1.33	5466.45	2759.3	8.21498e+07	5207.86	15028	12281.2	682	1470	469.25	664	1505	773	1471	578	221	68	7.73424e+07	12440
med31∆	RECT- 4	3.83581e+07	3944.93	LocalAvg	1.16	6497.37	2297.79	9.76424e+07	6380.15	15028	13237.7	1101	1471	1786.67	913	1505	1025	1472	578	221	68	8.98108e+07	12635
med1∆	RECT- 5	1.15071e+08	6341.53	LocalAvg	3.48	13998.7	6743.98	2.10372e+08	12440.7	15028	36755.5	1343	1470	1547.47	1367	1499	1264	1466	578	221	68	2.03663e+08	13669
med5∆	RECT- 6	1.74654e+08	8533.54	LocalAvg	5.29	20155.5	9769.92	3.02896e+08	18505.4	15028	47942.9	1582	1466	1791.92	1605	1493	1500	1461	578	221	68	2.92752e+08	13548
med2∆	RECT- 7	6.79886e+07	3734.78	LocalAvg	2.06	8258.91	4408.79	1.24115e+08	7222.66	15028	20425.3	1647	1466	1686.66	1626	1487	1734	1458	578	221	68	1.17757e+08	12871
med3∆	RECT- 8	7.38623e+07	5244.34	LocalAvg	2.24	10159.3	5085.03	1.52674e+08	9269.04	15028	26816.9	2064	1456	1530.7	2092	1481	1988	1451	578	221	68	1.41729e+08	12322
WT	RECT- 9	1.82711e+08	13395.7	LocalAvg	5.53	25553.7	10263.4	3.84022e+08	24748.7	15028	54507.8	2123	1451	4155.36	2113	1481	2218	1448	578	221	68	3.6476e+08	13212
spt3∆	RECT- 10	2.47443e+08	19109.5	LocalAvg	7.49	35574.9	15398.3	5.3462e+08	33028.7	15028	78930	2548	1445	5629.14	2567	1469	2458	1441	578	221	68	5.00289e+08	12772
med20∆	RECT- 11	2.18124e+08	17719.1	LocalAvg	6.6	32233.6	14275.5	4.84406e+08	30509.2	15028	69605	2723	1448	3307.44	2817	1463	2706	1434	578	221	68	4.51622e+08	12494
med31∆	RECT- 12	2.68711e+08	15659.1	LocalAvg	8.14	33539.8	18174.1	5.04036e+08	31519.7	15028	75594.7	3029	1424	2259.85	3059	1457	2943	1427	578	221	68	4.76622e+08	12083
med1∆	RECT- 13	3.24291e+08	15223.4	LocalAvg	9.82	36802.5	18334.1	5.53068e+08	32956	15028	79446.2	3085	1419	2869.26	3292	1451	3177	1419	578	221	68	5.38311e+08	13660
med5∆	RECT- 14	2.6661e+08	10300.1	LocalAvg	8.07	28041	16491.7	4.21399e+08	23392.1	15028	75117.6	3341	1419	3358.4	3538	1444	3425	1417	578	221	68	4.06261e+08	13260
med2∆	RECT- 15	1.43553e+08	8976.22	LocalAvg	4.35	18528.6	9170	2.78448e+08	16468.8	15028	43367.3	3768	1409	3398.49	3784	1432	3675	1406	578	221	68	2.62864e+08	12802
WT	RECT- 16	3.98158e+07	2358.14	LocalAvg	1.21	5007.58	2339.58	7.52539e+07	4467.77	15028	11403.3	899	3837	785.55	711	3864	819	3834	578	221	68	7.22203e+07	13507
spt3∆	RECT- 17	5.84198e+07	5541.22	LocalAvg	1.77	9428.62	4513.11	1.41693e+08	8773.88	15028	24685.8	1148	3821	1508.65	1168	3847	1069	3819	578	221	68	1.28291e+08	11880
med20∆	RECT- 18	1.91888e+08	10293.5	LocalAvg	5.81	23062.2	9493.08	3.46579e+08	22411.1	15028	47115.9	1385	3807	2441.72	1183	3847	1299	3813	578	221	68	3.36122e+08	13675
med31∆	RECT- 19	1.80498e+08	10001.3	LocalAvg	5.46	22012.1	10275.7	3.30798e+08	21322	15028	50330.6	1625	3800	1945.72	1645	3841	1541	3806	578	221	68	3.15674e+08	12741
med1∆	RECT- 20	1.96043e+08	9564.74	LocalAvg	5.94	22609.9	11042	3.39782e+08	19894.6	15028	50879.8	1870	3800	2429.47	1888	3835	1779	3804	578	221	68	3.30579e+08	13775
med5∆	RECT- 21	1.9211e+08	10563.4	LocalAvg	5.82	23346.9	9808.45	3.50857e+08	22002.1	15028	51905.4	2113	3791	2176.71	2135	3823	2024	3792	578	221	68	3.40949e+08	13789
med2∆	RECT- 22	8.28272e+07	5819.02	LocalAvg	2.51	11330.5	4821.19	1.70275e+08	10990.3	15028	22285.3	2274	3795	1346.64	2376	3811	2266	3782	578	221	68	1.60733e+08	12812
med3∆	RECT- 23	1.33747e+08	7563.83	LocalAvg	4.05	16463.7	7223.9	2.47417e+08	15735.5	15028	34278.6	2546	3792	931.3	2621	3811	2507	3780	578	221	68	2.39452e+08	13500

[truncated: 3 more sheets: Figure S1, Figure S2, Figure S5]
